# Supplementary material for: Peripheral blood gene expression: it all boils down to the RNA collection tubes
Source: BMC Res Notes. 2012 Jan 4;5:1. doi: 10.1186/1756-0500-5-1 (PMC3280191; doi:10.1186/1756-0500-5-1)
Supplement: Additional file 1 — Figure S1. qPCR validation of TOMM7 and RAB37 baseline gene expression differences between PAXgeneTM and TempusTM tubes: Boxplots of TOMM7 and RAB37 expression levels from PAXgene™ and Tempus™ tubes are depicted. In accordance with microarray data, both transcripts were significantly differentially expressed between the PAXgene™ and Tempus™ tubes. [file 1756-0500-5-1-S1.TXT]

SID	proband	tempus	dex	globin	ILMN_1688755	ILMN_1662364	ILMN_1700461	ILMN_1784269	ILMN_1698189	ILMN_1703743	ILMN_1766054	ILMN_1743205	ILMN_1812070	ILMN_1677814	ILMN_1706531	ILMN_1651964	ILMN_2392635	ILMN_1763875	ILMN_1781999	ILMN_2329927	ILMN_1770031	ILMN_1794213	ILMN_2227533	ILMN_2403446	ILMN_1801767	ILMN_1700633	ILMN_1655702	ILMN_1712707	ILMN_2329958	ILMN_1755658	ILMN_1713732	ILMN_1785424	ILMN_2396672	ILMN_1672878	ILMN_1802096	ILMN_2367165	ILMN_1738921	ILMN_2331636	ILMN_1763852	ILMN_1761058	ILMN_2225595	ILMN_1775579	ILMN_1778104	ILMN_2053679	ILMN_1806408	ILMN_2352009	ILMN_1808395	ILMN_1800008	ILMN_1708672	ILMN_1665945	ILMN_1716480	ILMN_1699636	ILMN_2371379	ILMN_1749014	ILMN_2134039	ILMN_1750800	ILMN_1654861	ILMN_1716237	ILMN_1740265	ILMN_1658995	ILMN_1750158	ILMN_1669633	ILMN_2344956	ILMN_1706598	ILMN_1728331	ILMN_1784203	ILMN_1684585	ILMN_2360705	ILMN_1683598	ILMN_2370882	ILMN_1705247	ILMN_1752269	ILMN_2336595	ILMN_1714197	ILMN_1671703	ILMN_2152131	ILMN_1777296	ILMN_2038777	ILMN_2053178	ILMN_1704961	ILMN_1749297	ILMN_2232177	ILMN_1725534	ILMN_1798254	ILMN_1792314	ILMN_1695821	ILMN_2388605	ILMN_1760490	ILMN_2243308	ILMN_1683883	ILMN_1694233	ILMN_1803686	ILMN_1718946	ILMN_1756920	ILMN_2121068	ILMN_1713751	ILMN_1708348	ILMN_1763000	ILMN_1776777	ILMN_2320964	ILMN_2319326	ILMN_1679797	ILMN_1657139	ILMN_1663132	ILMN_1676893	ILMN_1655935	ILMN_1759252	ILMN_1787378	ILMN_1814526	ILMN_2311278	ILMN_1702858	ILMN_2096322	ILMN_1688322	ILMN_2224833	ILMN_2358626	ILMN_1708934	ILMN_1657993	ILMN_2080751	ILMN_1690352	ILMN_1807372	ILMN_1730710	ILMN_1793959	ILMN_1811480	ILMN_1716421	ILMN_1695590	ILMN_2389013	ILMN_1760143	ILMN_1790757	ILMN_2092664	ILMN_1712944	ILMN_2333107	ILMN_1730995	ILMN_2129015	ILMN_1705447	ILMN_2066124	ILMN_2402766	ILMN_1802631	ILMN_2064917	ILMN_1772645	ILMN_2371825	ILMN_1679520	ILMN_1732176	ILMN_1730504	ILMN_1794875	ILMN_1698209	ILMN_1718071	ILMN_1802458	ILMN_2307656	ILMN_1673529	ILMN_1809139	ILMN_1747504	ILMN_1657862	ILMN_1770412	ILMN_1714567	ILMN_1812640	ILMN_1703617	ILMN_1798308	ILMN_1696512	ILMN_1703538	ILMN_1792473	ILMN_2313821	ILMN_1681301	ILMN_1673252	ILMN_2103841	ILMN_2261519	ILMN_1779965	ILMN_1716053	ILMN_1778173	ILMN_1718808	ILMN_2293758	ILMN_1693220	ILMN_1709101	ILMN_1752247	ILMN_2396956	ILMN_1733690	ILMN_1741572	ILMN_1768962	ILMN_1802799	ILMN_1658337	ILMN_2148847	ILMN_1770673	ILMN_1728047	ILMN_2380771	ILMN_1701731	ILMN_1713124	ILMN_2157277	ILMN_1677043	ILMN_2145396	ILMN_2388507	ILMN_2410909	ILMN_2377240	ILMN_1747577	ILMN_1708323	ILMN_2367126	ILMN_2302716	ILMN_1709348	ILMN_1793859	ILMN_1794825	ILMN_2401641	ILMN_1728662	ILMN_2372398	ILMN_1785284	ILMN_1761804	ILMN_1736700	ILMN_1741148	ILMN_1755974	ILMN_1711886	ILMN_1771411	ILMN_1685413	ILMN_1758038	ILMN_2375973	ILMN_1690252	ILMN_2134062	ILMN_1657283	ILMN_1808792	ILMN_1761764	ILMN_1709474	ILMN_1713731	ILMN_1680996	ILMN_1797875	ILMN_2078697	ILMN_1701603	ILMN_1693789	ILMN_1750256	ILMN_1787314	ILMN_1788462	ILMN_1667994	ILMN_1723116	ILMN_1778723	ILMN_1665331	ILMN_1663313	ILMN_1801606	ILMN_1804812	ILMN_1659553	ILMN_2343563	ILMN_1722102	ILMN_1793894	ILMN_1802973	ILMN_1723177	ILMN_1760727	ILMN_1736340	ILMN_1794470	ILMN_1801464	ILMN_1765091	ILMN_1675483	ILMN_1784292	ILMN_1687351	ILMN_2115218	ILMN_2108709	ILMN_1661833	ILMN_1689908	ILMN_1672356	ILMN_1712019	ILMN_2215824	ILMN_1799848	ILMN_1730678	ILMN_1667748	ILMN_1780806	ILMN_1710979	ILMN_1712298	ILMN_1669259	ILMN_2341724	ILMN_2178587	ILMN_2048607	ILMN_1813669	ILMN_1677487	ILMN_1674941	ILMN_1684293	ILMN_1763837	ILMN_1812926	ILMN_2184184	ILMN_2380494	ILMN_1685170	ILMN_1711899	ILMN_1755937	ILMN_2409167	ILMN_1741003	ILMN_1678612	ILMN_1703791	ILMN_1709820	ILMN_1813840	ILMN_1781983	ILMN_2399627	ILMN_2399622	ILMN_1754179	ILMN_1805247	ILMN_1754738	ILMN_1766411	ILMN_2120273	ILMN_1815306	ILMN_1699598	ILMN_2402798	ILMN_1662426	ILMN_1809957	ILMN_1768867	ILMN_1764945	ILMN_2390114	ILMN_2362122	ILMN_1667086	ILMN_1676946	ILMN_2311761	ILMN_1731596	ILMN_1669377	ILMN_1754531	ILMN_1659463	ILMN_1686610	ILMN_1801710	ILMN_1740772	ILMN_2320513	ILMN_1718023	ILMN_2319344	ILMN_1661886	ILMN_1652505	ILMN_1658472	ILMN_1767816	ILMN_1815051	ILMN_1710482	ILMN_1729533	ILMN_1697925	ILMN_1675684	ILMN_2412172	ILMN_2296950	ILMN_1710726	ILMN_1802106	ILMN_2232478	ILMN_1664828	ILMN_2325338	ILMN_1756862	ILMN_2149766	ILMN_1765076	ILMN_1722491	ILMN_1726410	ILMN_2317348	ILMN_2090004	ILMN_1715068	ILMN_1717154	ILMN_1658883	ILMN_1767541	ILMN_1812618	ILMN_1699703	ILMN_1721977	ILMN_2330948	ILMN_1802203	ILMN_1682938	ILMN_1723884	ILMN_1719518	ILMN_1752340	ILMN_1675709	ILMN_1769250	ILMN_1731287	ILMN_1728471	ILMN_2403906	ILMN_1788468	ILMN_1732060	ILMN_2208413	ILMN_1718610	ILMN_1688953	ILMN_1811592	ILMN_1801833	ILMN_1777998	ILMN_2408851	ILMN_1750805	ILMN_1751164	ILMN_1770824	ILMN_1663916	ILMN_2382657	ILMN_1734742	ILMN_1678143	ILMN_1772370	ILMN_1664016	ILMN_1808999	ILMN_1703477	ILMN_1781010	ILMN_1803423	ILMN_1796912	ILMN_1797341	ILMN_1795247	ILMN_1670130	ILMN_1696956	ILMN_1810229	ILMN_2269564	ILMN_2362982	ILMN_1721626	ILMN_1694219	ILMN_1792825	ILMN_1813091	ILMN_2188119	ILMN_1679917	ILMN_1787879	ILMN_1755391	ILMN_2332558	ILMN_1688526	ILMN_1708416	ILMN_2393144	ILMN_1769810	ILMN_1797964	ILMN_1752837	ILMN_1722066	ILMN_2052598	ILMN_1797298	ILMN_1781151	ILMN_2414533	ILMN_2183510	ILMN_2405305	ILMN_1759915	ILMN_2085760	ILMN_1792489	ILMN_1655561	ILMN_2393763	ILMN_1707336	ILMN_1768394	ILMN_2043816	ILMN_1772798	ILMN_2325168	ILMN_1730620	ILMN_2395711	ILMN_1655612	ILMN_2198515	ILMN_2153787	ILMN_2358202	ILMN_2047240	ILMN_1656477	ILMN_1684873	ILMN_1720604	ILMN_1684054	ILMN_2233366	ILMN_1690963	ILMN_1683096	ILMN_1654385	ILMN_2358784	ILMN_2358783	ILMN_1806705	ILMN_2397776	ILMN_2173740	ILMN_1783675	ILMN_1685097	ILMN_1679919	ILMN_1745772	ILMN_1723412	ILMN_1714737	ILMN_1695414	ILMN_1769013	ILMN_1666933	ILMN_2379393	ILMN_1732615	ILMN_1689786	ILMN_1796417	ILMN_2221673	ILMN_1762284	ILMN_1660749	ILMN_1803813	ILMN_1726025	ILMN_1698968	ILMN_1654497	ILMN_1672128	ILMN_1669113	ILMN_1703471	ILMN_1804445	ILMN_1748968	ILMN_2188204	ILMN_1725707	ILMN_2365881	ILMN_1664644	ILMN_1756006	ILMN_1769566	ILMN_2313782	ILMN_2411915	ILMN_1700923	ILMN_1790978	ILMN_2410975	ILMN_1739008	ILMN_1794707	ILMN_1673991	ILMN_1716384	ILMN_1751086	ILMN_2370825	ILMN_1779214	ILMN_1772540	ILMN_1670609	ILMN_1658884	ILMN_2134224	ILMN_1731783	ILMN_2415189	ILMN_1775566	ILMN_1783304	ILMN_1654322	ILMN_1759628	ILMN_1655884	ILMN_1687375	ILMN_1815666	ILMN_2310909	ILMN_1680579	ILMN_2367753	ILMN_2340565	ILMN_2341363	ILMN_1764494	ILMN_1772132	ILMN_1701269	ILMN_1679178	ILMN_1653599	ILMN_1756674	ILMN_2225887	ILMN_1672191	ILMN_1721989	ILMN_1676393	ILMN_1660577	ILMN_1794912	ILMN_1666372	ILMN_1726603	ILMN_1772929	ILMN_2348093	ILMN_2307883	ILMN_2310621	ILMN_1812638	ILMN_1791332	ILMN_1809027	ILMN_1697694	ILMN_1677440	ILMN_1752579	ILMN_1700380	ILMN_1721391	ILMN_2353642	ILMN_1773849	ILMN_1789005	ILMN_1795826	ILMN_1715635	ILMN_2071937	ILMN_1785095	ILMN_1711516	ILMN_1787705	ILMN_1659801	ILMN_1797310	ILMN_2339779	ILMN_1798485	ILMN_1810235	ILMN_2099783	ILMN_1784523	ILMN_2403730	ILMN_1808115	ILMN_1782057	ILMN_1783956	ILMN_2089073	ILMN_1790603	ILMN_2395055	ILMN_1721741	ILMN_1727332	ILMN_2370464	ILMN_1705900	ILMN_1743829	ILMN_2393497	ILMN_1862018	ILMN_2231911	ILMN_1651378	ILMN_1768396	ILMN_1749081	ILMN_1766185	ILMN_1724480	ILMN_1703123	ILMN_1754400	ILMN_1746206	ILMN_1656682	ILMN_2148459	ILMN_1725427	ILMN_1690682	ILMN_1739749	ILMN_1711102	ILMN_1702817	ILMN_1766221	ILMN_1692267	ILMN_1661500	ILMN_1685824	ILMN_1663541	ILMN_1806999	ILMN_2058468	ILMN_1738652	ILMN_2361695	ILMN_1728514	ILMN_2179837	ILMN_1661646	ILMN_1663631	ILMN_1701216	ILMN_1768363	ILMN_2074258	ILMN_1651826	ILMN_1686626	ILMN_2408179	ILMN_1760563	ILMN_1743137	ILMN_1705364	ILMN_2390416	ILMN_2152402	ILMN_1668822	ILMN_1763207	ILMN_2321064	ILMN_1742230	ILMN_1658327	ILMN_1680831	ILMN_1720850	ILMN_1800590	ILMN_2230035	ILMN_1767612	ILMN_1745415	ILMN_1812403	ILMN_1808059	ILMN_2325506	ILMN_1695110	ILMN_1771966	ILMN_1796113	ILMN_1735979	ILMN_1693394	ILMN_1716446	ILMN_1752899	ILMN_2342271	ILMN_1665761	ILMN_1801119	ILMN_2246956	ILMN_1654118	ILMN_1742410	ILMN_2396982	ILMN_1752953	ILMN_2181445	ILMN_1710514	ILMN_1737314	ILMN_1754199	ILMN_2367275	ILMN_2371147	ILMN_1704452	ILMN_1775192	ILMN_2357272	ILMN_1738529	ILMN_1678757	ILMN_1744822	ILMN_1718982	ILMN_2181892	ILMN_2351638	ILMN_1804798	ILMN_1814808	ILMN_1768534	ILMN_2380418	ILMN_2372413	ILMN_1763386	ILMN_2309245	ILMN_1674160	ILMN_1768194	ILMN_2182704	ILMN_2405684	ILMN_1776181	ILMN_1675612	ILMN_1668277	ILMN_2157510	ILMN_1691436	ILMN_1797793	ILMN_2106656	ILMN_2106658	ILMN_1700915	ILMN_2299045	ILMN_1772713	ILMN_1770803	ILMN_1724658	ILMN_1718961	ILMN_1689172	ILMN_1782633	ILMN_1703894	ILMN_1659343	ILMN_1810680	ILMN_1786658	ILMN_2343010	ILMN_1715583	ILMN_2352921	ILMN_1730019	ILMN_1758918	ILMN_1785635	ILMN_1696420	ILMN_2082810	ILMN_2349600	ILMN_1701711	ILMN_1651405	ILMN_2363489	ILMN_1778684	ILMN_1665554	ILMN_1781580	ILMN_1693410	ILMN_1679800	ILMN_2398432	ILMN_1719165	ILMN_1727813	ILMN_1666967	ILMN_2226324	ILMN_2365549	ILMN_1658800	ILMN_2185845	ILMN_1673518	ILMN_1662896	ILMN_1774596	ILMN_1734483	ILMN_1778374	ILMN_1770161	ILMN_1723480	ILMN_1676842	ILMN_1809344	ILMN_1705066	ILMN_1732885	ILMN_1744725	ILMN_1687743	ILMN_1699728	ILMN_2319414	ILMN_1659762	ILMN_2245676	ILMN_2072140	ILMN_1759359	ILMN_1775743	ILMN_1770085	ILMN_1662026	ILMN_1778536	ILMN_2364852	ILMN_1802708	ILMN_1700067	ILMN_1676528	ILMN_2373831	ILMN_1676895	ILMN_1693145	ILMN_1749210	ILMN_1710697	ILMN_1676548	ILMN_1738955	ILMN_1658830	ILMN_1772706	ILMN_1684497	ILMN_2205963	ILMN_1672717	ILMN_2118472	ILMN_1710207	ILMN_1738047	ILMN_1792110	ILMN_1786759	ILMN_1752988	ILMN_2077094	ILMN_1808163	ILMN_1767642	ILMN_1739345	ILMN_2213297	ILMN_1664738	ILMN_1815878	ILMN_1798270	ILMN_1777765	ILMN_2196337	ILMN_1745497	ILMN_1788810	ILMN_2229922	ILMN_1726289	ILMN_1713189	ILMN_1772527	ILMN_1798957	ILMN_1667857	ILMN_1812191	ILMN_2152429	ILMN_1658494	ILMN_1773388	ILMN_2196550	ILMN_2391551	ILMN_1795128	ILMN_1682774	ILMN_1700276	ILMN_1740165	ILMN_2374076	ILMN_1666208	ILMN_1712748	ILMN_2186858	ILMN_1734440	ILMN_2111918	ILMN_1680781	ILMN_1781102	ILMN_2394193	ILMN_1684357	ILMN_1699676	ILMN_2078724	ILMN_1721106	ILMN_2393450	ILMN_1652722	ILMN_1807031	ILMN_1779279	ILMN_1804396	ILMN_2412922	ILMN_1763091	ILMN_1653553	ILMN_2134381	ILMN_1724897	ILMN_1657744	ILMN_2150000	ILMN_1686662	ILMN_1793729	ILMN_1660585	ILMN_1771326	ILMN_1775330	ILMN_1811264	ILMN_2073543	ILMN_1774990	ILMN_1751559	ILMN_1801118	ILMN_2369580	ILMN_1733581	ILMN_1787324	ILMN_2194828	ILMN_1777129	ILMN_1765880	ILMN_1685289	ILMN_1783333	ILMN_1790650	ILMN_1658290	ILMN_1693630	ILMN_1773407	ILMN_1790537	ILMN_2112599	ILMN_1759325	ILMN_2179726	ILMN_1656427	ILMN_1681252	ILMN_1719224	ILMN_1763688	ILMN_2056687	ILMN_2398926	ILMN_2201533	ILMN_1750401	ILMN_1812441	ILMN_1772296	ILMN_1755711	ILMN_1702676	ILMN_1711823	ILMN_2341690	ILMN_2221076	ILMN_1682761	ILMN_2043615	ILMN_1805131	ILMN_1671693	ILMN_2207328	ILMN_1801822	ILMN_1748916	ILMN_2182531	ILMN_1719097	ILMN_1787844	ILMN_1664920	ILMN_2406892	ILMN_1798728	ILMN_1808202	ILMN_1678052	ILMN_1655225	ILMN_2233279	ILMN_1784299	ILMN_1759184	ILMN_1790951	ILMN_1726181	ILMN_1671374	ILMN_1757914	ILMN_1762713	ILMN_1703288	ILMN_2396813	ILMN_1806937	ILMN_1750400	ILMN_1765684	ILMN_1676725	ILMN_1786273	ILMN_2082130	ILMN_1655485	ILMN_1784207	ILMN_1805474	ILMN_1707503	ILMN_2076940	ILMN_1754894	ILMN_2388955	ILMN_1734486	ILMN_1789436	ILMN_1667966	ILMN_1665300	ILMN_1790202	ILMN_1729509	ILMN_1801941	ILMN_1742611	ILMN_1748291	ILMN_1780268	ILMN_1657446	ILMN_1682428	ILMN_1749915	ILMN_1760556	ILMN_1706413	ILMN_1670263	ILMN_1736234	ILMN_1673544	ILMN_1698243	ILMN_2097790	ILMN_1726989	ILMN_1668996	ILMN_1733288	ILMN_2082209	ILMN_1708016	ILMN_1755909	ILMN_2049727	ILMN_1718712	ILMN_2044027	ILMN_1793002	ILMN_1790136	ILMN_2387599	ILMN_1679195	ILMN_2283388	ILMN_1697363	ILMN_1785644	ILMN_1674394	ILMN_2404539	ILMN_1806312	ILMN_1721225	ILMN_1771815	ILMN_1728168	ILMN_1801633	ILMN_1782095	ILMN_2176251	ILMN_1715625	ILMN_1758806	ILMN_2211724	ILMN_1682812	ILMN_1737588	ILMN_2386205	ILMN_2356311	ILMN_1814204	ILMN_1656297	ILMN_1795836	ILMN_2310296	ILMN_1776147	ILMN_2251978	ILMN_1699071	ILMN_1793572	ILMN_2110496	ILMN_1764410	ILMN_1789405	ILMN_1795991	ILMN_1804884	ILMN_1757347	ILMN_1812688	ILMN_1795419	ILMN_1810759	ILMN_2090558	ILMN_1774584	ILMN_2386016	ILMN_1708906	ILMN_1724376	ILMN_1661594	ILMN_1660275	ILMN_1730631	ILMN_1795007	ILMN_1722186	ILMN_1683065	ILMN_1764500	ILMN_1688372	ILMN_1750144	ILMN_1671116	ILMN_1793724	ILMN_1665217	ILMN_2288483	ILMN_1815682	ILMN_1697742	ILMN_2078264	ILMN_1690454	ILMN_1797372	ILMN_1679339	ILMN_1661409	ILMN_1708382	ILMN_1665066	ILMN_1672124	ILMN_2224907	ILMN_1713892	ILMN_1666827	ILMN_1752086	ILMN_1746819	ILMN_1689836	ILMN_1680738	ILMN_1695917	ILMN_1654542	ILMN_1763326	ILMN_2150465	ILMN_1761566	ILMN_2225577	ILMN_2098616	ILMN_1728742	ILMN_1776788	ILMN_2195821	ILMN_1673478	ILMN_1783023	ILMN_2380588	ILMN_2161357	ILMN_1720858	ILMN_1651987	ILMN_1804834	ILMN_1813236	ILMN_1815039	ILMN_1653794	ILMN_2228196	ILMN_1684040	ILMN_1669831	ILMN_1798108	ILMN_1795286	ILMN_1766446	ILMN_2391765	ILMN_1653797	ILMN_1657064	ILMN_1701724	ILMN_1751143	ILMN_1751051	ILMN_1730048	ILMN_1804498	ILMN_1713322	ILMN_1739798	ILMN_1672605	ILMN_1729130	ILMN_1770030	ILMN_2081335	ILMN_1741475	ILMN_1740903	ILMN_1718336	ILMN_1655961	ILMN_1779751	ILMN_1779735	ILMN_1717219	ILMN_2098325	ILMN_2091084	ILMN_1677385	ILMN_1760400	ILMN_2113738	ILMN_1777740	ILMN_1742074	ILMN_1791306	ILMN_1750969	ILMN_1803317	ILMN_1811555	ILMN_1769409	ILMN_1738678	ILMN_1761138	ILMN_1700028	ILMN_1733221	ILMN_1683175	ILMN_1719998	ILMN_1709043	ILMN_2191929	ILMN_1685104	ILMN_1717248	ILMN_1741881	ILMN_1697166	ILMN_1688621	ILMN_2079098	ILMN_1659189	ILMN_1714148	ILMN_1803652	ILMN_1674650	ILMN_1652431	ILMN_1662795	ILMN_2199439	ILMN_1695157	ILMN_1672807	ILMN_1765858	ILMN_1731064	ILMN_1814044	ILMN_2300664	ILMN_2195482	ILMN_1705141	ILMN_1774427	ILMN_1755504	ILMN_1778242	ILMN_1687858	ILMN_1666385	ILMN_1815707	ILMN_1757210	ILMN_1778121	ILMN_1736256	ILMN_2140990	ILMN_1751561	ILMN_1795561	ILMN_1809695	ILMN_2359601	ILMN_1714599	ILMN_1688580	ILMN_1811957	ILMN_1664012	ILMN_1762825	ILMN_2401057	ILMN_1797604	ILMN_1705261	ILMN_1716057	ILMN_1687971	ILMN_1655418	ILMN_2393254	ILMN_1754145	ILMN_2345739	ILMN_1757660	ILMN_1768870	ILMN_2053921	ILMN_1798980	ILMN_1721978	ILMN_1726591	ILMN_2192281	ILMN_1712532	ILMN_1809477	ILMN_1783546	ILMN_1680134	ILMN_2367469	ILMN_1765222	ILMN_1665004	ILMN_2325574	ILMN_2326509	ILMN_2326512	ILMN_2410540	ILMN_1736568	ILMN_2388155	ILMN_1678454	ILMN_1778059	ILMN_1722158	ILMN_1787749	ILMN_2377733	ILMN_1673757	ILMN_1718070	ILMN_1717234	ILMN_1655191	ILMN_2151739	ILMN_1651705	ILMN_2286014	ILMN_1807540	ILMN_1766408	ILMN_1716080	ILMN_2181968	ILMN_1685580	ILMN_2073732	ILMN_1813400	ILMN_1770244	ILMN_1790625	ILMN_1724145	ILMN_1691930	ILMN_1657361	ILMN_1730879	ILMN_2149935	ILMN_2122511	ILMN_1764096	ILMN_1778371	ILMN_1684789	ILMN_1796762	ILMN_1682567	ILMN_1672759	ILMN_1801766	ILMN_1730347	ILMN_1809889	ILMN_1725071	ILMN_1811775	ILMN_1667356	ILMN_1758633	ILMN_1677239	ILMN_1691566	ILMN_2154603	ILMN_1795922	ILMN_1812489	ILMN_2050023	ILMN_1789266	ILMN_1798659	ILMN_1778478	ILMN_2099586	ILMN_1657547	ILMN_1686135	ILMN_1720233	ILMN_2302118	ILMN_1715569	ILMN_2064898	ILMN_1662318	ILMN_1745904	ILMN_1707783	ILMN_2101375	ILMN_1709227	ILMN_1772208	ILMN_1695972	ILMN_2232166	ILMN_1731107	ILMN_1801600	ILMN_2105573	ILMN_1716276	ILMN_1773352	ILMN_2098126	ILMN_1652198	ILMN_1784352	ILMN_2347349	ILMN_1667081	ILMN_2067656	ILMN_1668721	ILMN_1658743	ILMN_1702247	ILMN_1694491	ILMN_2228732	ILMN_1742250	ILMN_1691942	ILMN_1689123	ILMN_2094776	ILMN_1722522	ILMN_1708991	ILMN_2261784	ILMN_1794190	ILMN_1678833	ILMN_1774761	ILMN_1669062	ILMN_1769895	ILMN_1763322	ILMN_2387696	ILMN_1690907	ILMN_1715131	ILMN_2290998	ILMN_1766797	ILMN_1679382	ILMN_2334989	ILMN_1722502	ILMN_2050617	ILMN_2341793	ILMN_1703718	ILMN_1662954	ILMN_1717868	ILMN_2396444	ILMN_1740015	ILMN_2326713	ILMN_1742001	ILMN_1722622	ILMN_2379599	ILMN_1782704	ILMN_1719433	ILMN_1695025	ILMN_1687825	ILMN_2060413	ILMN_2377669	ILMN_1676924	ILMN_1726589	ILMN_1688959	ILMN_1749362	ILMN_1796244	ILMN_1693552	ILMN_1701906	ILMN_1782741	ILMN_2112357	ILMN_1716797	ILMN_2115633	ILMN_1747622	ILMN_1784863	ILMN_1796094	ILMN_2375825	ILMN_1786176	ILMN_2261416	ILMN_2325837	ILMN_1739794	ILMN_1717197	ILMN_1727284	ILMN_1659077	ILMN_2348788	ILMN_1803429	ILMN_2307740	ILMN_1771333	ILMN_2061043	ILMN_1753112	ILMN_2208903	ILMN_2413808	ILMN_1662843	ILMN_1800540	ILMN_1785268	ILMN_2147517	ILMN_1746565	ILMN_1753468	ILMN_1714861	ILMN_2359907	ILMN_2267914	ILMN_1792538	ILMN_1723004	ILMN_1736567	ILMN_1761464	ILMN_2379644	ILMN_1659227	ILMN_1734878	ILMN_2366212	ILMN_1785439	ILMN_1710017	ILMN_1689953	ILMN_2392274	ILMN_1662973	ILMN_1698367	ILMN_1714602	ILMN_1768482	ILMN_1760374	ILMN_2353732	ILMN_1704730	ILMN_1711573	ILMN_2415786	ILMN_2413508	ILMN_1673363	ILMN_2056032	ILMN_2388142	ILMN_1714592	ILMN_1659727	ILMN_2401906	ILMN_1678605	ILMN_2379560	ILMN_2339796	ILMN_1727389	ILMN_2256765	ILMN_1799688	ILMN_2338323	ILMN_2210837	ILMN_1765704	ILMN_1711078	ILMN_2356068	ILMN_1778557	ILMN_1676891	ILMN_1713006	ILMN_1668369	ILMN_1737651	ILMN_1675156	ILMN_1738424	ILMN_1652777	ILMN_1736327	ILMN_1745223	ILMN_2349138	ILMN_1769027	ILMN_1735594	ILMN_2313926	ILMN_1684045	ILMN_1783149	ILMN_1770425	ILMN_1741459	ILMN_1665559	ILMN_1690653	ILMN_1689001	ILMN_1730928	ILMN_1711023	ILMN_2415529	ILMN_1655990	ILMN_2383489	ILMN_1812557	ILMN_1802615	ILMN_1778917	ILMN_1747556	ILMN_1784602	ILMN_1722811	ILMN_2196347	ILMN_1718565	ILMN_1773066	ILMN_2130078	ILMN_2376723	ILMN_1748883	ILMN_1720270	ILMN_1691418	ILMN_1790973	ILMN_1810977	ILMN_1673788	ILMN_2371724	ILMN_1664330	ILMN_1716815	ILMN_1743570	ILMN_1715715	ILMN_1693014	ILMN_1782050	ILMN_1716766	ILMN_1744147	ILMN_1751851	ILMN_1654690	ILMN_1702229	ILMN_1773764	ILMN_1664028	ILMN_1729142	ILMN_2047511	ILMN_2088825	ILMN_1766798	ILMN_1772233	ILMN_1758778	ILMN_1693766	ILMN_1703754	ILMN_1738482	ILMN_1742400	ILMN_1787808	ILMN_1676588	ILMN_2356838	ILMN_1767475	ILMN_2388975	ILMN_1696675	ILMN_2165975	ILMN_1695645	ILMN_1777190	ILMN_1705617	ILMN_1789830	ILMN_1658121	ILMN_2387090	ILMN_1752631	ILMN_1681008	ILMN_1740170	ILMN_2191681	ILMN_1673026	ILMN_1813938	ILMN_1797530	ILMN_1744138	ILMN_1677237	ILMN_1654583	ILMN_1786016	ILMN_2339284	ILMN_1658411	ILMN_1685551	ILMN_1677376	ILMN_1806122	ILMN_1762972	ILMN_2106902	ILMN_1653828	ILMN_2326273	ILMN_1679428	ILMN_2331205	ILMN_1659054	ILMN_1771238	ILMN_1709439	ILMN_1763265	ILMN_1656621	ILMN_1671893	ILMN_1741176	ILMN_1715607	ILMN_1771233	ILMN_2094166	ILMN_1732534	ILMN_1731609	ILMN_2403237	ILMN_1779401	ILMN_1772991	ILMN_1729112	ILMN_2110751	ILMN_1735058	ILMN_1734707	ILMN_1743340	ILMN_1670926	ILMN_1732831	ILMN_1791576	ILMN_1677041	ILMN_1798177	ILMN_1792837	ILMN_2048793	ILMN_1684205	ILMN_1784780	ILMN_1790471	ILMN_1668910	ILMN_1680967	ILMN_1671516	ILMN_1674661	ILMN_1796235	ILMN_2122953	ILMN_1663092	ILMN_1674411	ILMN_1790891	ILMN_1748770	ILMN_1712389	ILMN_2414027	ILMN_2041046	ILMN_1719256	ILMN_1700507	ILMN_1654875	ILMN_1671933	ILMN_1660837	ILMN_1741594	ILMN_1694731	ILMN_1661194	ILMN_1682226	ILMN_1728197	ILMN_2352563	ILMN_1710326	ILMN_2077680	ILMN_2292178	ILMN_1663142	ILMN_2403228	ILMN_1781752	ILMN_1745103	ILMN_1784608	ILMN_1678775	ILMN_1711702	ILMN_1709204	ILMN_2399363	ILMN_1771664	ILMN_1700610	ILMN_1756982	ILMN_1796423	ILMN_1745076	ILMN_2404085	ILMN_1759792	ILMN_1679727	ILMN_2362911	ILMN_1787109	ILMN_1695961	ILMN_2320336	ILMN_1695853	ILMN_1669281	ILMN_2394381	ILMN_1778203	ILMN_1736814	ILMN_1659976	ILMN_1725705	ILMN_1665831	ILMN_1752802	ILMN_1709894	ILMN_2415179	ILMN_2345837	ILMN_1695420	ILMN_1674609	ILMN_2242491	ILMN_1714082	ILMN_2125374	ILMN_2104877	ILMN_1799030	ILMN_1705442	ILMN_2370208	ILMN_1696494	ILMN_1698934	ILMN_1740487	ILMN_2403247	ILMN_1769319	ILMN_2169839	ILMN_1726769	ILMN_2330112	ILMN_1786532	ILMN_1758543	ILMN_1714759	ILMN_1770290	ILMN_1662328	ILMN_1685095	ILMN_1669206	ILMN_2078334	ILMN_1772651	ILMN_2207393	ILMN_1772677	ILMN_2136177	ILMN_2083833	ILMN_1656134	ILMN_1715886	ILMN_2174612	ILMN_1669674	ILMN_1812967	ILMN_1753498	ILMN_2352326	ILMN_1761260	ILMN_2399328	ILMN_1742432	ILMN_1791873	ILMN_1776993	ILMN_1703683	ILMN_1688034	ILMN_1806733	ILMN_1680109	ILMN_1674050	ILMN_1685122	ILMN_1695991	ILMN_1761242	ILMN_2094905	ILMN_1683305	ILMN_1690392	ILMN_2096654	ILMN_2300396	ILMN_1777378	ILMN_1810334	ILMN_1765644	ILMN_1808821	ILMN_1730084	ILMN_1811615	ILMN_1699112	ILMN_1684385	ILMN_2339627	ILMN_1738103	ILMN_1708204	ILMN_1770732	ILMN_1726755	ILMN_1736002	ILMN_1764431	ILMN_1758412	ILMN_1784785	ILMN_1728535	ILMN_1666364	ILMN_1751615	ILMN_1756572	ILMN_1770936	ILMN_1783985	ILMN_1756898	ILMN_1713749	ILMN_1653708	ILMN_1745954	ILMN_1813746	ILMN_1795949	ILMN_1670901	ILMN_1718309	ILMN_2187718	ILMN_1656656	ILMN_1652207	ILMN_1704477	ILMN_1663512	ILMN_1783636	ILMN_2154671	ILMN_1654151	ILMN_1701293	ILMN_1798189	ILMN_1809495	ILMN_1773200	ILMN_1703074	ILMN_2375484	ILMN_1755954	ILMN_1722025	ILMN_1709440	ILMN_1670841	ILMN_2307025	ILMN_1773576	ILMN_1654545	ILMN_2144116	ILMN_1673185	ILMN_2087528	ILMN_1718013	ILMN_1660426	ILMN_1791754	ILMN_1678579	ILMN_2400759	ILMN_1682928	ILMN_2388112	ILMN_1742601	ILMN_1690282	ILMN_1660551	ILMN_1668582	ILMN_2225735	ILMN_2381537	ILMN_2334243	ILMN_2334242	ILMN_1751097	ILMN_1728677	ILMN_1731714	ILMN_1809583	ILMN_1680624	ILMN_1739558	ILMN_1748707	ILMN_1732426	ILMN_1656920	ILMN_2140700	ILMN_1813256	ILMN_1790689	ILMN_1803302	ILMN_1686805	ILMN_1666494	ILMN_1690122	ILMN_1707448	ILMN_2155228	ILMN_1660579	ILMN_1737685	ILMN_1728180	ILMN_1665235	ILMN_1760593	ILMN_1719290	ILMN_1762115	ILMN_1706057	ILMN_2396410	ILMN_2119692	ILMN_1782788	ILMN_1762275	ILMN_1665797	ILMN_1706238	ILMN_1686623	ILMN_1721204	ILMN_1661196	ILMN_2376458	ILMN_2376455	ILMN_2323172	ILMN_2371280	ILMN_1754121	ILMN_1785988	ILMN_1720708	ILMN_2286870	ILMN_2415235	ILMN_1704713	ILMN_1706521	ILMN_2386355	ILMN_2386354	ILMN_1746375	ILMN_1723843	ILMN_1800461	ILMN_2187533	ILMN_1811921	ILMN_1800354	ILMN_1679826	ILMN_1669888	ILMN_1761797	ILMN_1653129	ILMN_2397880	ILMN_1808779	ILMN_1690880	ILMN_1719158	ILMN_2144574	ILMN_2144573	ILMN_1786015	ILMN_1728163	ILMN_1692962	ILMN_2392189	ILMN_1665655	ILMN_2209578	ILMN_1804854	ILMN_2230902	ILMN_1757350	ILMN_1746396	ILMN_2063925	ILMN_1807719	ILMN_2392352	ILMN_1665164	ILMN_1664863	ILMN_1719286	ILMN_2359742	ILMN_1696360	ILMN_1792885	ILMN_2242463	ILMN_1696347	ILMN_1674038	ILMN_1680424	ILMN_2390853	ILMN_1812995	ILMN_2374036	ILMN_1743032	ILMN_1794364	ILMN_1666269	ILMN_1744912	ILMN_2393712	ILMN_1676665	ILMN_1773018	ILMN_2400947	ILMN_1800638	ILMN_1749629	ILMN_1669252	ILMN_1695792	ILMN_2331163	ILMN_2385161	ILMN_2176955	ILMN_1712390	ILMN_2311989	ILMN_1765044	ILMN_2278636	ILMN_1713482	ILMN_1651886	ILMN_1668498	ILMN_2088437	ILMN_1745788	ILMN_1728478	ILMN_1662524	ILMN_1797975	ILMN_2320888	ILMN_1801584	ILMN_2337928	ILMN_1674640	ILMN_1798360	ILMN_1697864	ILMN_2064655	ILMN_1691276	ILMN_1745256	ILMN_2378376	ILMN_1738718	ILMN_1714167	ILMN_1684321	ILMN_1670925	ILMN_1696254	ILMN_1729237	ILMN_1740441	ILMN_2308582	ILMN_1688158	ILMN_1744604	ILMN_2129505	ILMN_1682312	ILMN_1712305	ILMN_2087692	ILMN_1815115	ILMN_1663751	ILMN_2355462	ILMN_2354478	ILMN_1677200	ILMN_1775508	ILMN_1670821	ILMN_1756506	ILMN_1693338	ILMN_1718177	ILMN_1704985	ILMN_2119774	ILMN_1736190	ILMN_2054607	ILMN_1733276	ILMN_2403852	ILMN_1779185	ILMN_2206272	ILMN_1772627	ILMN_1787251	ILMN_1764228	ILMN_2128428	ILMN_1731619	ILMN_1658885	ILMN_2112493	ILMN_1781680	ILMN_1708340	ILMN_1791847	ILMN_2097410	ILMN_1813836	ILMN_1708077	ILMN_1746257	ILMN_1718988	ILMN_2305544	ILMN_1769926	ILMN_1730612	ILMN_1698307	ILMN_2376289	ILMN_1714990	ILMN_2192620	ILMN_1753440	ILMN_1670000	ILMN_1682264	ILMN_1811648	ILMN_2209671	ILMN_1651433	ILMN_1754211	ILMN_2321931	ILMN_1809285	ILMN_1669905	ILMN_1740737	ILMN_1802456	ILMN_2412807	ILMN_1662232	ILMN_1762281	ILMN_1666192	ILMN_1763129	ILMN_1810719	ILMN_1665455	ILMN_1801403	ILMN_1681437	ILMN_1694530	ILMN_1775937	ILMN_1705871	ILMN_1676984	ILMN_1661599	ILMN_1734231	ILMN_1797828	ILMN_1690982	ILMN_2182750	ILMN_1753249	ILMN_2371590	ILMN_1774513	ILMN_1675124	ILMN_1756220	ILMN_2197101	ILMN_1727051	ILMN_2381841	ILMN_1735461	ILMN_1784218	ILMN_1700628	ILMN_1741736	ILMN_1747303	ILMN_1794392	ILMN_1737344	ILMN_1695983	ILMN_1727001	ILMN_1747162	ILMN_1814859	ILMN_1805344	ILMN_1712320	ILMN_2215382	ILMN_1812976	ILMN_1797425	ILMN_1679405	ILMN_1797001	ILMN_1748077	ILMN_1795181	ILMN_1720838	ILMN_2313074	ILMN_1699711	ILMN_1768031	ILMN_2145280	ILMN_1767509	ILMN_2193213	ILMN_1679357	ILMN_1725661	ILMN_2102721	ILMN_2165289	ILMN_1753347	ILMN_2207997	ILMN_1780058	ILMN_1667430	ILMN_1747630	ILMN_2117569	ILMN_1727315	ILMN_1767020	ILMN_1707088	ILMN_1692742	ILMN_1669599	ILMN_1785356	ILMN_2168952	ILMN_1760954	ILMN_1811551	ILMN_2209748	ILMN_1761969	ILMN_1738866	ILMN_2385220	ILMN_1678962	ILMN_1704091	ILMN_1681520	ILMN_1713301	ILMN_1791396	ILMN_1663685	ILMN_1694223	ILMN_2319910	ILMN_2319913	ILMN_1793017	ILMN_1743432	ILMN_2312897	ILMN_2242403	ILMN_1815626	ILMN_1762426	ILMN_1687279	ILMN_1752967	ILMN_2326997	ILMN_1807206	ILMN_1719915	ILMN_1669177	ILMN_1752478	ILMN_2185884	ILMN_1762666	ILMN_1761450	ILMN_1807455	ILMN_1733998	ILMN_2384181	ILMN_2168449	ILMN_1754839	ILMN_1716922	ILMN_1697503	ILMN_2090123	ILMN_1795218	ILMN_1713688	ILMN_1744308	ILMN_1747506	ILMN_1738272	ILMN_2192683	ILMN_2248589	ILMN_2325008	ILMN_1678422	ILMN_2310589	ILMN_2332990	ILMN_1661554	ILMN_2321416	ILMN_1744046	ILMN_1772692	ILMN_1812934	ILMN_1763605	ILMN_1803312	ILMN_2277523	ILMN_2285618	ILMN_1755589	ILMN_2180352	ILMN_1793743	ILMN_1795822	ILMN_1745737	ILMN_1676632	ILMN_1790985	ILMN_1671257	ILMN_1652533	ILMN_1742276	ILMN_2216838	ILMN_2138622	ILMN_1668825	ILMN_1757872	ILMN_1754842	ILMN_1773228	ILMN_1773885	ILMN_2328813	ILMN_2162367	ILMN_1656315	ILMN_2119486	ILMN_1750075	ILMN_1705663	ILMN_2282959	ILMN_1685052	ILMN_1672496	ILMN_1770127	ILMN_1662334	ILMN_1776998	ILMN_1775304	ILMN_1753243	ILMN_1781098	ILMN_1712929	ILMN_1758545	ILMN_2415898	ILMN_1653266	ILMN_2390974	ILMN_2402416	ILMN_1793770	ILMN_1773742	ILMN_2151541	ILMN_1752281	ILMN_1785177	ILMN_1789642	ILMN_1663616	ILMN_1698258	ILMN_1799516	ILMN_1801845	ILMN_2380967	ILMN_1796245	ILMN_1795227	ILMN_2112049	ILMN_2286800	ILMN_1685260	ILMN_2339377	ILMN_1656822	ILMN_1760201	ILMN_1691117	ILMN_1702301	ILMN_1765860	ILMN_1799725	ILMN_1752455	ILMN_1788931	ILMN_1791211	ILMN_1672042	ILMN_1726990	ILMN_2180239	ILMN_1692760	ILMN_1689160	ILMN_1731275	ILMN_1734317	ILMN_2375418	ILMN_1679912	ILMN_2349610	ILMN_1770048	ILMN_2105308	ILMN_1658992	ILMN_1732049	ILMN_1804618	ILMN_2376408	ILMN_2402674	ILMN_1811328	ILMN_1769135	ILMN_2252309	ILMN_2312732	ILMN_1759801	ILMN_1673069	ILMN_1791296	ILMN_2131880	ILMN_1672503	ILMN_1759983	ILMN_1669376	ILMN_2112301	ILMN_1658259	ILMN_1810531	ILMN_1717099	ILMN_1706498	ILMN_2380698	ILMN_1706426	ILMN_1774432	ILMN_1783806	ILMN_2054554	ILMN_2275098	ILMN_1784380	ILMN_2133638	ILMN_1811650	ILMN_1723235	ILMN_1781285	ILMN_1740171	ILMN_1767892	ILMN_1734288	ILMN_1722492	ILMN_1730765	ILMN_1671809	ILMN_1813275	ILMN_1659462	ILMN_1741780	ILMN_1797522	ILMN_2396020	ILMN_1677466	ILMN_2117809	ILMN_1652163	ILMN_2137464	ILMN_1680130	ILMN_1780302	ILMN_1773847	ILMN_1783448	ILMN_2300186	ILMN_1772796	ILMN_2157435	ILMN_1703564	ILMN_1766762	ILMN_1658053	ILMN_1697317	ILMN_1678766	ILMN_1681890	ILMN_2374293	ILMN_1660663	ILMN_1664560	ILMN_2374244	ILMN_2374249	ILMN_1794588	ILMN_1681269	ILMN_1810420	ILMN_1777233	ILMN_1669502	ILMN_1761828	ILMN_1782551	ILMN_1656196	ILMN_1720287	ILMN_1791896	ILMN_2168217	ILMN_1798706	ILMN_1768127	ILMN_1805922	ILMN_2109708	ILMN_1690939	ILMN_1653115	ILMN_1671568	ILMN_2072178	ILMN_1718132	ILMN_1665212	ILMN_1779828	ILMN_1711909	ILMN_2065299	ILMN_2246894	ILMN_1726169	ILMN_1653504	ILMN_1662741	ILMN_2038774	ILMN_1343291	ILMN_1810810	ILMN_2318725	ILMN_1694587	ILMN_1782543	ILMN_2408039	ILMN_2262288	ILMN_1738383	ILMN_1789171	ILMN_1811616	ILMN_1738346	ILMN_1761463	ILMN_1665696	ILMN_1664776	ILMN_2404629	ILMN_1738819	ILMN_1749892	ILMN_1768773	ILMN_2354391	ILMN_1651832	ILMN_1720083	ILMN_1669394	ILMN_2051900	ILMN_1803846	ILMN_1755537	ILMN_1679324	ILMN_1733305	ILMN_2156267	ILMN_1706502	ILMN_1755114	ILMN_1753716	ILMN_1713380	ILMN_1687430	ILMN_2356672	ILMN_1688534	ILMN_1671326	ILMN_1695719	ILMN_1706304	ILMN_1665717	ILMN_1708164	ILMN_2379469	ILMN_2278729	ILMN_1715636	ILMN_1739847	ILMN_1739257	ILMN_1694398	ILMN_1689446	ILMN_1683660	ILMN_1671291	ILMN_1694057	ILMN_1762725	ILMN_2192693	ILMN_1722900	ILMN_1685722	ILMN_1667043	ILMN_1655497	ILMN_1738326	ILMN_2225144	ILMN_1796146	ILMN_1728083	ILMN_1794967	ILMN_2370772	ILMN_1768470	ILMN_2380946	ILMN_2279635	ILMN_1761519	ILMN_1775692	ILMN_2304624	ILMN_1776021	ILMN_1815733	ILMN_1794522	ILMN_1756767	ILMN_1787410	ILMN_1718044	ILMN_1664010	ILMN_2252295	ILMN_1691559	ILMN_1772486	ILMN_1652082	ILMN_1654289	ILMN_1736048	ILMN_1784320	ILMN_2317730	ILMN_1723185	ILMN_1798123	ILMN_2174369	ILMN_1709132	ILMN_1744068	ILMN_1801421	ILMN_1797074	ILMN_1697268	ILMN_1772644	ILMN_1718297	ILMN_1765446	ILMN_2353633	ILMN_2348487	ILMN_1755873	ILMN_1710756	ILMN_1678904	ILMN_1711878	ILMN_2415911	ILMN_2364700	ILMN_1773125	ILMN_1806304	ILMN_2091792	ILMN_2166865	ILMN_1760509	ILMN_1744665	ILMN_1673023	ILMN_2323427	ILMN_2109197	ILMN_1814397	ILMN_1671686	ILMN_1746276	ILMN_1692261	ILMN_1802646	ILMN_1682658	ILMN_1772981	ILMN_1783695	ILMN_1665357	ILMN_1708369	ILMN_2388547	ILMN_1718706	ILMN_1743145	ILMN_2352131	ILMN_2377496	ILMN_2277676	ILMN_1740216	ILMN_1795495	ILMN_1652749	ILMN_1664068	ILMN_2359456	ILMN_2359453	ILMN_2104696	ILMN_1731001	ILMN_1698404	ILMN_1744963	ILMN_1655261	ILMN_2251184	ILMN_2323048	ILMN_1668092	ILMN_1720285	ILMN_1761159	ILMN_2222992	ILMN_1718924	ILMN_1729374	ILMN_2300970	ILMN_1758034	ILMN_1687538	ILMN_2122103	ILMN_1720158	ILMN_1789596	ILMN_1733579	ILMN_1763452	ILMN_1746314	ILMN_1747281	ILMN_1730622	ILMN_1697735	ILMN_1727041	ILMN_2347807	ILMN_1731180	ILMN_1789419	ILMN_1651628	ILMN_1815012	ILMN_1709747	ILMN_1677483	ILMN_2396648	ILMN_1670796	ILMN_1711189	ILMN_1697736	ILMN_1734194	ILMN_1708936	ILMN_1659725	ILMN_1670218	ILMN_2055477	ILMN_1756162	ILMN_1721713	ILMN_2129927	ILMN_1761259	ILMN_1778226	ILMN_1717163	ILMN_2221507	ILMN_2041190	ILMN_1673113	ILMN_1709233	ILMN_1790249	ILMN_1758658	ILMN_1667016	ILMN_1670472	ILMN_1781536	ILMN_2246661	ILMN_1775542	ILMN_1733863	ILMN_1775498	ILMN_1714418	ILMN_2401779	ILMN_1763365	ILMN_1807201	ILMN_1705848	ILMN_1790062	ILMN_1758672	ILMN_2239772	ILMN_1726308	ILMN_2323944	ILMN_2410038	ILMN_1778845	ILMN_1712431	ILMN_2297069	ILMN_1659029	ILMN_1739942	ILMN_2049364	ILMN_2163306	ILMN_1679641	ILMN_1723353	ILMN_2189605	ILMN_2121207	ILMN_1779486	ILMN_1708143	ILMN_1686254	ILMN_1810725	ILMN_1729217	ILMN_1654851	ILMN_2387952	ILMN_1655307	ILMN_2205470	ILMN_1658160	ILMN_2185675	ILMN_1713402	ILMN_1677122	ILMN_1773780	ILMN_1712577	ILMN_1762615	ILMN_2394438	ILMN_1795026	ILMN_1751492	ILMN_1661593	ILMN_2129388	ILMN_1651504	ILMN_1733799	ILMN_1811373	ILMN_1679130	ILMN_1752249	ILMN_1785528	ILMN_1739199	ILMN_1713406	ILMN_1655952	ILMN_1808356	ILMN_2161286	ILMN_1706015	ILMN_1716730	ILMN_1691760	ILMN_1740466	ILMN_1713266	ILMN_1669555	ILMN_1794038	ILMN_1725130	ILMN_2153466	ILMN_1704571	ILMN_1744508	ILMN_1770623	ILMN_2057573	ILMN_1689552	ILMN_1680037	ILMN_1726597	ILMN_2123559	ILMN_1701940	ILMN_1727309	ILMN_1670807	ILMN_1804117	ILMN_1807448	ILMN_1777322	ILMN_1761981	ILMN_1779813	ILMN_1771870	ILMN_2235137	ILMN_2043452	ILMN_1758728	ILMN_2143250	ILMN_1694596	ILMN_2202915	ILMN_1793732	ILMN_1765696	ILMN_1781824	ILMN_1784871	ILMN_2407464	ILMN_1664098	ILMN_1733377	ILMN_1664614	ILMN_1719205	ILMN_2223941	ILMN_1728799	ILMN_1794260	ILMN_1663379	ILMN_1754489	ILMN_1673370	ILMN_2378100	ILMN_1799389	ILMN_2352216	ILMN_2285112	ILMN_1713682	ILMN_1729430	ILMN_1745887	ILMN_1812776	ILMN_2045911	ILMN_1749641	ILMN_1729175	ILMN_1700232	ILMN_1771139	ILMN_1703955	ILMN_1664826	ILMN_1765060	ILMN_1754811	ILMN_1747119	ILMN_1701455	ILMN_1667112	ILMN_1715963	ILMN_1745962	ILMN_1672843	ILMN_1717063	ILMN_2394576	ILMN_2394571	ILMN_1775753	ILMN_1671427	ILMN_1701375	ILMN_1668634	ILMN_1754279	ILMN_2279367	ILMN_2379967	ILMN_2365091	ILMN_1688423	ILMN_2123743	ILMN_2302757	ILMN_2176063	ILMN_2261600	ILMN_2289849	ILMN_1666932	ILMN_1706523	ILMN_1728639	ILMN_2134453	ILMN_1705302	ILMN_1654571	ILMN_1815734	ILMN_1668063	ILMN_1791329	ILMN_1691693	ILMN_1691071	ILMN_1782015	ILMN_1741096	ILMN_2144088	ILMN_1774091	ILMN_1719985	ILMN_1703330	ILMN_2160929	ILMN_1810289	ILMN_2370976	ILMN_2366330	ILMN_2366334	ILMN_1693650	ILMN_2263054	ILMN_2403946	ILMN_1739586	ILMN_1797895	ILMN_1656487	ILMN_2115005	ILMN_1772686	ILMN_1761945	ILMN_1693009	ILMN_1795158	ILMN_2368318	ILMN_1719392	ILMN_2355831	ILMN_1668411	ILMN_1703558	ILMN_1651776	ILMN_1657797	ILMN_1778064	ILMN_1800889	ILMN_1658351	ILMN_1787345	ILMN_2150294	ILMN_1804863	ILMN_1702237	ILMN_1683969	ILMN_2333367	ILMN_1683658	ILMN_1674337	ILMN_1778444	ILMN_1733947	ILMN_1814998	ILMN_2357386	ILMN_1663667	ILMN_1737170	ILMN_1745217	ILMN_2186877	ILMN_1737604	ILMN_1798947	ILMN_1775444	ILMN_2347748	ILMN_1697491	ILMN_1754114	ILMN_1778144	ILMN_1692464	ILMN_1815366	ILMN_1707286	ILMN_1794510	ILMN_1781225	ILMN_2189859	ILMN_1771320	ILMN_1790412	ILMN_1750051	ILMN_1778202	ILMN_1783743	ILMN_1732143	ILMN_2123450	ILMN_1794233	ILMN_2230162	ILMN_1764619	ILMN_1680388	ILMN_2194852	ILMN_1664922	ILMN_1661439	ILMN_1726222	ILMN_2091412	ILMN_1782748	ILMN_1652333	ILMN_1797342	ILMN_2108938	ILMN_1737343	ILMN_1746494	ILMN_1721704	ILMN_1728517	ILMN_1730454	ILMN_1669523	ILMN_1751607	ILMN_1731648	ILMN_2128668	ILMN_2082244	ILMN_1736510	ILMN_1738816	ILMN_1844692	ILMN_1681703	ILMN_1712095	ILMN_1762312	ILMN_2092118	ILMN_2392569	ILMN_1740875	ILMN_1755405	ILMN_1769031	ILMN_1781416	ILMN_1736180	ILMN_1788213	ILMN_1698725	ILMN_1747223	ILMN_1808707	ILMN_1700081	ILMN_1683146	ILMN_2134538	ILMN_1706013	ILMN_1750278	ILMN_2073235	ILMN_1746525	ILMN_2173835	ILMN_2234016	ILMN_1696911	ILMN_1740429	ILMN_1814823	ILMN_2401822	ILMN_1814573	ILMN_2353033	ILMN_1752728	ILMN_1744914	ILMN_1704195	ILMN_1790228	ILMN_1792072	ILMN_2154052	ILMN_1773850	ILMN_2342515	ILMN_1679640	ILMN_2389273	ILMN_1738699	ILMN_1704286	ILMN_2235975	ILMN_2309848	ILMN_1796537	ILMN_1709032	ILMN_1686555	ILMN_2380801	ILMN_1781207	ILMN_2249920	ILMN_2108823	ILMN_2381753	ILMN_2381758	ILMN_1720422	ILMN_1697559	ILMN_2347949	ILMN_2410783	ILMN_1665964	ILMN_1805979	ILMN_2050109	ILMN_2151281	ILMN_1796458	ILMN_1750029	ILMN_2161007	ILMN_1694075	ILMN_2052208	ILMN_1718977	ILMN_1813775	ILMN_1799744	ILMN_1803194	ILMN_1723124	ILMN_1671482	ILMN_1681984	ILMN_1651819	ILMN_1671039	ILMN_1739297	ILMN_1657475	ILMN_1706005	ILMN_1756469	ILMN_1739441	ILMN_1802252	ILMN_2038778	ILMN_1343295	ILMN_1675191	ILMN_1671221	ILMN_2412549	ILMN_2041236	ILMN_1771026	ILMN_1679476	ILMN_1745994	ILMN_1712721	ILMN_1797251	ILMN_2406656	ILMN_1673682	ILMN_1766359	ILMN_1699631	ILMN_1755123	ILMN_2364110	ILMN_1674560	ILMN_1789702	ILMN_1652906	ILMN_2148785	ILMN_1701114	ILMN_1774077	ILMN_1771385	ILMN_2114568	ILMN_1800602	ILMN_1682206	ILMN_1812759	ILMN_1694780	ILMN_1788547	ILMN_2225974	ILMN_1734312	ILMN_1789059	ILMN_1728698	ILMN_1734153	ILMN_1754178	ILMN_1774901	ILMN_1701643	ILMN_1770206	ILMN_1690420	ILMN_1742548	ILMN_1657682	ILMN_1778240	ILMN_1656300	ILMN_2278908	ILMN_1686152	ILMN_2402972	ILMN_1675982	ILMN_1725620	ILMN_1692276	ILMN_1728467	ILMN_1696380	ILMN_1748473	ILMN_1769383	ILMN_2329429	ILMN_1776678	ILMN_1747305	ILMN_1760922	ILMN_2355776	ILMN_2368575	ILMN_2397484	ILMN_1725471	ILMN_2393296	ILMN_1722330	ILMN_1673892	ILMN_1766637	ILMN_2397721	ILMN_1735155	ILMN_1754912	ILMN_1772261	ILMN_1769245	ILMN_1652631	ILMN_1702177	ILMN_1738656	ILMN_1737308	ILMN_1796165	ILMN_2188722	ILMN_1727043	ILMN_1764380	ILMN_1782829	ILMN_1703565	ILMN_1713756	ILMN_1765208	ILMN_1791222	ILMN_1670532	ILMN_2194627	ILMN_1711227	ILMN_1727761	ILMN_2383419	ILMN_1683204	ILMN_2093674	ILMN_1711617	ILMN_1805693	ILMN_1804476	ILMN_1729487	ILMN_1677919	ILMN_2365595	ILMN_2216157	ILMN_1692191	ILMN_1758906	ILMN_1773963	ILMN_1775762	ILMN_1696003	ILMN_1659923	ILMN_1769191	ILMN_1760320	ILMN_1658928	ILMN_1736500	ILMN_1757074	ILMN_1782419	ILMN_1807925	ILMN_1701854	ILMN_1728107	ILMN_1671237	ILMN_1789457	ILMN_1761113	ILMN_2324056	ILMN_1708414	ILMN_1790692	ILMN_1708779	ILMN_1699859	ILMN_1784709	ILMN_1736757	ILMN_1764230	ILMN_1745991	ILMN_1744517	ILMN_1807152	ILMN_1738821	ILMN_1733511	ILMN_1773741	ILMN_1778673	ILMN_2103547	ILMN_1747935	ILMN_1708841	ILMN_1661138	ILMN_1716821	ILMN_1748018	ILMN_1656145	ILMN_1801348	ILMN_1753575	ILMN_1743290	ILMN_1729170	ILMN_1769702	ILMN_1655625	ILMN_2383305	ILMN_1727709	ILMN_2316386	ILMN_1711792	ILMN_1662719	ILMN_1694106	ILMN_2173451	ILMN_1684197	ILMN_1772719	ILMN_2205245	ILMN_2107004	ILMN_2396571	ILMN_1677693	ILMN_1782237	ILMN_1666902	ILMN_1811171	ILMN_1804332	ILMN_2121816	ILMN_2092333	ILMN_1662846	ILMN_1730816	ILMN_2041577	ILMN_1804938	ILMN_2283325	ILMN_2399769	ILMN_1671260	ILMN_1780368	ILMN_1744034	ILMN_2352097	ILMN_2384122	ILMN_1734740	ILMN_2116594	ILMN_1798977	ILMN_1765941	ILMN_1815054	ILMN_1795876	ILMN_1815158	ILMN_1709307	ILMN_1662799	ILMN_1749662	ILMN_1734353	ILMN_2378952	ILMN_1726030	ILMN_1737157	ILMN_1723706	ILMN_2264011	ILMN_1742521	ILMN_1748797	ILMN_2321301	ILMN_1796490	ILMN_2370872	ILMN_2368145	ILMN_1761176	ILMN_2235745	ILMN_2096719	ILMN_2357015	ILMN_1681802	ILMN_1724250	ILMN_1811702	ILMN_1670817	ILMN_1721138	ILMN_1806601	ILMN_1742166	ILMN_2347193	ILMN_1666206	ILMN_1665428	ILMN_1779376	ILMN_1801043	ILMN_1750130	ILMN_1730101	ILMN_1775182	ILMN_1725241	ILMN_2391861	ILMN_2201580	ILMN_2227573	ILMN_1808196	ILMN_1679809	ILMN_1753719	ILMN_1737857	ILMN_1655921	ILMN_1664931	ILMN_1748616	ILMN_1745798	ILMN_1800308	ILMN_1815668	ILMN_2208158	ILMN_1680501	ILMN_1760011	ILMN_1658464	ILMN_1789839	ILMN_1746457	ILMN_2356574	ILMN_1789508	ILMN_1723895	ILMN_1691578	ILMN_1748894	ILMN_1742577	ILMN_1776080	ILMN_2286514	ILMN_1808590	ILMN_1758398	ILMN_1669878	ILMN_1705991	ILMN_1720857	ILMN_1667551	ILMN_1668526	ILMN_2230862	ILMN_1683093	ILMN_1682332	ILMN_1668039	ILMN_1695187	ILMN_1779324	ILMN_2109489	ILMN_1731233	ILMN_1710734	ILMN_1690561	ILMN_1757467	ILMN_1773964	ILMN_1708728	ILMN_1746171	ILMN_1674034	ILMN_2373495	ILMN_1707858	ILMN_1656082	ILMN_1699015	ILMN_2106331	ILMN_1695706	ILMN_1723414	ILMN_1719906	ILMN_1691926	ILMN_1712751	ILMN_2197846	ILMN_2379520	ILMN_1772731	ILMN_2074748	ILMN_1763523	ILMN_1715113	ILMN_1771003	ILMN_1693826	ILMN_1750658	ILMN_2289775	ILMN_2127842	ILMN_1667796	ILMN_2100437	ILMN_1815527	ILMN_1796678	ILMN_2084825	ILMN_2091454	ILMN_1685415	ILMN_2160764	ILMN_1696183	ILMN_2220518	ILMN_1706273	ILMN_1707236	ILMN_1732705	ILMN_1757877	ILMN_1746436	ILMN_2091123	ILMN_1660923	ILMN_1791771	ILMN_1727402	ILMN_1803945	ILMN_1699931	ILMN_2396991	ILMN_1727458	ILMN_1767747	ILMN_1772455	ILMN_1798546	ILMN_1792323	ILMN_1753745	ILMN_1781638	ILMN_1765621	ILMN_1681927	ILMN_2325978	ILMN_1710136	ILMN_1787762	ILMN_1732537	ILMN_1808219	ILMN_1810805	ILMN_2187487	ILMN_1802557	ILMN_1755077	ILMN_1706094	ILMN_1656902	ILMN_1762835	ILMN_1680094	ILMN_2413537	ILMN_1786211	ILMN_1741032	ILMN_1678922	ILMN_1729749	ILMN_1654639	ILMN_2374159	ILMN_2374164	ILMN_1785158	ILMN_1653466	ILMN_1806692	ILMN_1715994	ILMN_1762712	ILMN_1763007	ILMN_1737964	ILMN_1703229	ILMN_1777058	ILMN_1804150	ILMN_1656977	ILMN_1652762	ILMN_1763260	ILMN_1681812	ILMN_1674522	ILMN_1661799	ILMN_1774334	ILMN_2353697	ILMN_1667453	ILMN_1807710	ILMN_1697820	ILMN_1779076	ILMN_1701403	ILMN_1782954	ILMN_1687440	ILMN_1678037	ILMN_1757406	ILMN_1792689	ILMN_1651496	ILMN_1758623	ILMN_1658702	ILMN_1813314	ILMN_1796179	ILMN_1788489	ILMN_1749368	ILMN_2075334	ILMN_1751120	ILMN_1659047	ILMN_2144426	ILMN_1768973	ILMN_1732071	ILMN_2115340	ILMN_1735548	ILMN_2382990	ILMN_1723486	ILMN_1670302	ILMN_1671054	ILMN_2203950	ILMN_2165753	ILMN_1778401	ILMN_1721113	ILMN_1695311	ILMN_1761733	ILMN_1659075	ILMN_1700428	ILMN_1772218	ILMN_1749070	ILMN_1808405	ILMN_1689655	ILMN_2157441	ILMN_1715169	ILMN_1717261	ILMN_1752592	ILMN_2066066	ILMN_1765258	ILMN_1762861	ILMN_2186806	ILMN_1656670	ILMN_1666078	ILMN_2130441	ILMN_1673820	ILMN_2087646	ILMN_1686862	ILMN_1766269	ILMN_1807833	ILMN_1694476	ILMN_1726306	ILMN_1651315	ILMN_2311537	ILMN_1654268	ILMN_2122420	ILMN_1657395	ILMN_1797728	ILMN_1652123	ILMN_2151579	ILMN_1776879	ILMN_2058141	ILMN_1700518	ILMN_1758333	ILMN_1811392	ILMN_1753279	ILMN_1696485	ILMN_2335718	ILMN_1651262	ILMN_2334587	ILMN_1751368	ILMN_2321451	ILMN_2362245	ILMN_2389582	ILMN_2370135	ILMN_1743677	ILMN_2072091	ILMN_1690586	ILMN_2369682	ILMN_1653432	ILMN_2101920	ILMN_1654920	ILMN_1712357	ILMN_2378048	ILMN_1745385	ILMN_2175894	ILMN_2395728	ILMN_1690268	ILMN_1810327	ILMN_2316236	ILMN_1810274	ILMN_1701169	ILMN_1764850	ILMN_2056975	ILMN_1736940	ILMN_1741483	ILMN_2267787	ILMN_2411658	ILMN_1762224	ILMN_2411731	ILMN_1655312	ILMN_1718537	ILMN_1779547	ILMN_1667711	ILMN_1792497	ILMN_1867588	ILMN_1839481	ILMN_1877068	ILMN_1901616	ILMN_1893511	ILMN_1859946	ILMN_1903159	ILMN_1851599	ILMN_1863284	ILMN_1911059	ILMN_1916292	ILMN_1879480	ILMN_1897741	ILMN_1898022	ILMN_1824362	ILMN_1852793	ILMN_1907649	ILMN_1900661	ILMN_1839719	ILMN_1889841	ILMN_1855746	ILMN_1891324	ILMN_1818617	ILMN_1818872	ILMN_1912662	ILMN_1832879	ILMN_1855278	ILMN_1833478	ILMN_1882354	ILMN_1856480	ILMN_1890614	ILMN_1903914	ILMN_1845086	ILMN_1843949	ILMN_1913060	ILMN_1858599	ILMN_1878029	ILMN_1860954	ILMN_1851299	ILMN_1869109	ILMN_1826531	ILMN_1911721	ILMN_1898453	ILMN_1869897	ILMN_1846162	ILMN_1847965	ILMN_1837428	ILMN_1894821	ILMN_1852384	ILMN_1821176	ILMN_1901198	ILMN_1866887	ILMN_1903568	ILMN_1827736	ILMN_1859584	ILMN_1902658	ILMN_1836469	ILMN_1911605	ILMN_1909770	ILMN_1832208	ILMN_1915188	ILMN_1846517	ILMN_1915076	ILMN_1875342	ILMN_1891857	ILMN_1817275	ILMN_1840920	ILMN_1841622	ILMN_1899903	ILMN_1865764	ILMN_1860638	ILMN_1839609	ILMN_1867517	ILMN_1912737	ILMN_1819494	ILMN_1913678	ILMN_1873540	ILMN_1880406	ILMN_1897310	ILMN_1900270	ILMN_1911361	ILMN_1816713	ILMN_1911503	ILMN_1834842	ILMN_1856861	ILMN_1907042	ILMN_1900263	ILMN_1880425	ILMN_1845157	ILMN_1832425	ILMN_1847308	ILMN_1906110	ILMN_1854765	ILMN_1843932	ILMN_1854833	ILMN_1851169	ILMN_1845037	ILMN_1880342	ILMN_1865736	ILMN_1821280	ILMN_1821517	ILMN_1871233	ILMN_1836776	ILMN_1841334	ILMN_1855286	ILMN_1849941	ILMN_1891939	ILMN_1903049	ILMN_1817377	ILMN_1882590	ILMN_1862217	ILMN_1844464	ILMN_1916256	ILMN_1871457	ILMN_1886493	ILMN_1904238	ILMN_1859787	ILMN_1917290	ILMN_1838313	ILMN_1892638	ILMN_1863939	ILMN_1904980	ILMN_1889329	ILMN_1872419	ILMN_1873034	ILMN_1880280	ILMN_1827211	ILMN_1818346	ILMN_1853631	ILMN_1857017	ILMN_1868851	ILMN_1882560	ILMN_1829845	ILMN_1904853	ILMN_1838767	ILMN_1886655	ILMN_1874689	ILMN_1866480	ILMN_1839665	ILMN_1862909	ILMN_1862403	ILMN_1894072	ILMN_1818632	ILMN_1882387	ILMN_1820759	ILMN_1853167	ILMN_1821975	ILMN_1822458	ILMN_1846922	ILMN_1873620	ILMN_1819608	ILMN_1902251	ILMN_1845065	ILMN_1913537	ILMN_1911042	ILMN_1849013	ILMN_1873300	ILMN_1870457	ILMN_1823809	ILMN_1896455	ILMN_1875123	ILMN_1839019	ILMN_1886769	ILMN_1841620	ILMN_1822307	ILMN_1850816	ILMN_1820787	ILMN_1835631	ILMN_1897187	ILMN_1903345	ILMN_1916457	ILMN_1906187	ILMN_1870658	ILMN_1901934	ILMN_1842582	ILMN_1900734	ILMN_1910550	ILMN_1914473	ILMN_1833858	ILMN_1898723	ILMN_1817255	ILMN_1861376	ILMN_1738237	ILMN_1667030	ILMN_2184789	ILMN_1771921	ILMN_2355971	ILMN_1675117	ILMN_1735367	ILMN_1702168	ILMN_2094106	ILMN_1673795	ILMN_1671661	ILMN_1715324	ILMN_1787843	ILMN_1788017	ILMN_1691097	ILMN_2373515	ILMN_1673711	ILMN_2096116	ILMN_1797318	ILMN_1789074	ILMN_1660436	ILMN_1654566	ILMN_2395043	ILMN_1773865	ILMN_1806165	ILMN_1658383	ILMN_2413084	ILMN_1686367	ILMN_1679209	ILMN_1674236	ILMN_1797031	ILMN_1726678	ILMN_1700419	ILMN_2078547	ILMN_2381397	ILMN_1766713	ILMN_1803775	ILMN_1712888	ILMN_1664303	ILMN_1715496	ILMN_1747204	ILMN_1785574	ILMN_2365248	ILMN_1815168	ILMN_2141790	ILMN_2217329	ILMN_1733956	ILMN_1671207	ILMN_1694399	ILMN_1786823	ILMN_2212763	ILMN_1709882	ILMN_1723021	ILMN_1669927	ILMN_1793990	ILMN_2086095	ILMN_1732296	ILMN_1769883	ILMN_1696432	ILMN_2091347	ILMN_1751753	ILMN_1698533	ILMN_1721669	ILMN_2373632	ILMN_1802706	ILMN_1758626	ILMN_1815445	ILMN_1682717	ILMN_1721833	ILMN_2348268	ILMN_1710937	ILMN_2058782	ILMN_1807277	ILMN_1745374	ILMN_1760062	ILMN_1723912	ILMN_2347798	ILMN_1687384	ILMN_1781373	ILMN_1707695	ILMN_1759155	ILMN_1739428	ILMN_2239754	ILMN_1701789	ILMN_1664543	ILMN_1696654	ILMN_1801246	ILMN_1673352	ILMN_1805750	ILMN_1752923	ILMN_1791057	ILMN_1765146	ILMN_1675939	ILMN_1764964	ILMN_1667561	ILMN_1717165	ILMN_1702447	ILMN_1807662	ILMN_2062468	ILMN_2393765	ILMN_1653498	ILMN_1699362	ILMN_2324994	ILMN_1727142	ILMN_1755024	ILMN_1707308	ILMN_1676575	ILMN_2073307	ILMN_1652825	ILMN_1767360	ILMN_2230892	ILMN_1664912	ILMN_1699908	ILMN_1815890	ILMN_1768505	ILMN_2273053	ILMN_2290628	ILMN_1813572	ILMN_1728724	ILMN_2407851	ILMN_1778457	ILMN_2334296	ILMN_1781700	ILMN_1721762	ILMN_1775501	ILMN_1697710	ILMN_1772131	ILMN_1689734	ILMN_1774874	ILMN_1798204	ILMN_1688152	ILMN_1684349	ILMN_2368530	ILMN_1778010	ILMN_1652185	ILMN_1696394	ILMN_1754753	ILMN_2342579	ILMN_1691341	ILMN_2184373	ILMN_1666733	ILMN_1680397	ILMN_1691507	ILMN_1745172	ILMN_1698463	ILMN_1669584	ILMN_2364376	ILMN_1769451	ILMN_2234515	ILMN_1782579	ILMN_1733696	ILMN_2156982	ILMN_2094061	ILMN_1676515	ILMN_1705737	ILMN_1662243	ILMN_1671265	ILMN_2381603	ILMN_2237746	ILMN_1809141	ILMN_1678362	ILMN_1730294	ILMN_1724406	ILMN_1667239	ILMN_1664608	ILMN_1810116	ILMN_1744212	ILMN_1728426	ILMN_1793474	ILMN_1676629	ILMN_1793854	ILMN_2317463	ILMN_1679483	ILMN_1725169	ILMN_1756086	ILMN_1660844	ILMN_1796968	ILMN_1655557	ILMN_1777118	ILMN_2392286	ILMN_1700231	ILMN_1683328	ILMN_1684746	ILMN_1723117	ILMN_2316104	ILMN_1803819	ILMN_1769433	ILMN_1808299	ILMN_2379130	ILMN_1745964	ILMN_1661695	ILMN_1692352	ILMN_1726554	ILMN_1708375	ILMN_1765547	ILMN_2394561	ILMN_1671005	ILMN_1765649	ILMN_2312606	ILMN_2349061	ILMN_1798181	ILMN_1666594	ILMN_1745471	ILMN_2083469	ILMN_1715931	ILMN_1672024	ILMN_2136635	ILMN_2409062	ILMN_1735432	ILMN_2054019	ILMN_1659913	ILMN_1814282	ILMN_2090397	ILMN_1662128	ILMN_1781099	ILMN_1752283	ILMN_1693310	ILMN_1701244	ILMN_1810055	ILMN_1747052	ILMN_1792679	ILMN_1683927	ILMN_1749591	ILMN_1685009	ILMN_2254635	ILMN_1714820	ILMN_1723467	ILMN_2383934	ILMN_1690099	ILMN_2175912	ILMN_1654396	ILMN_2387636	ILMN_2311166	ILMN_1668374	ILMN_1796755	ILMN_1777519	ILMN_2235707	ILMN_1699160	ILMN_2165993	ILMN_2076600	ILMN_1751708	ILMN_1680453	ILMN_2366041	ILMN_1718334	ILMN_1715674	ILMN_1700432	ILMN_1789505	ILMN_1736103	ILMN_1815500	ILMN_1805192	ILMN_1751034	ILMN_2397750	ILMN_1717877	ILMN_1747241	ILMN_1793384	ILMN_1683178	ILMN_1769575	ILMN_1786920	ILMN_1685690	ILMN_1764177	ILMN_1764970	ILMN_2410742	ILMN_2412024	ILMN_1687921	ILMN_1668535	ILMN_2206716	ILMN_1806023	ILMN_2086077	ILMN_1810214	ILMN_1777584	ILMN_1782247	ILMN_2198393	ILMN_1735735	ILMN_1784630	ILMN_1784540	ILMN_1687092	ILMN_2235785	ILMN_1675756	ILMN_1780334	ILMN_1701173	ILMN_1652065	ILMN_1719064	ILMN_1742332	ILMN_1786843	ILMN_1718900	ILMN_1803476	ILMN_1809708	ILMN_1672728	ILMN_1800942	ILMN_2146372	ILMN_2130411	ILMN_1724293	ILMN_1706539	ILMN_1755727	ILMN_2397521	ILMN_2410771	ILMN_2410772	ILMN_2076640	ILMN_1654392	ILMN_1673936	ILMN_1665483	ILMN_1797191	ILMN_2412521	ILMN_1762990	ILMN_1887174	ILMN_1740351	ILMN_1807767	ILMN_1694686	ILMN_2059211	ILMN_1728676	ILMN_1795704	ILMN_1696127	ILMN_2226917	ILMN_1693668	ILMN_1656042	ILMN_1809585	ILMN_1683277	ILMN_1659845	ILMN_1701512	ILMN_1793371	ILMN_1697597	ILMN_1693233	ILMN_1682572	ILMN_1753426	ILMN_2228453	ILMN_1690139	ILMN_1678808	ILMN_1685631	ILMN_1670752	ILMN_1669433	ILMN_1668469	ILMN_1796240	ILMN_1742124	ILMN_2355033	ILMN_1785857	ILMN_1749405	ILMN_2376133	ILMN_2200636	ILMN_1678235	ILMN_1745813	ILMN_1771482	ILMN_1700733	ILMN_1813635	ILMN_1798346	ILMN_1810225	ILMN_1732609	ILMN_1760305	ILMN_1752927	ILMN_2289093	ILMN_1699521	ILMN_2213199	ILMN_2055760	ILMN_2097858	ILMN_1788347	ILMN_2415979	ILMN_1801124	ILMN_1732967	ILMN_1804789	ILMN_1678097	ILMN_1803254	ILMN_1803483	ILMN_2106227	ILMN_1679232	ILMN_1686562	ILMN_1735552	ILMN_2163819	ILMN_1734476	ILMN_1702279	ILMN_2081398	ILMN_1788160	ILMN_2119224	ILMN_1678882	ILMN_1667232	ILMN_1739756	ILMN_2131828	ILMN_2190842	ILMN_1726901	ILMN_1707304	ILMN_1751656	ILMN_1714444	ILMN_1679929	ILMN_1735930	ILMN_1737406	ILMN_1735014	ILMN_1778523	ILMN_1741204	ILMN_1730940	ILMN_1748034	ILMN_1695246	ILMN_2164081	ILMN_1676075	ILMN_1756525	ILMN_1692785	ILMN_1705390	ILMN_1678671	ILMN_1693401	ILMN_1770641	ILMN_1693471	ILMN_1703314	ILMN_1706687	ILMN_1768814	ILMN_1714083	ILMN_2189222	ILMN_1664466	ILMN_2079655	ILMN_1799134	ILMN_1797988	ILMN_2055781	ILMN_1658399	ILMN_1732516	ILMN_1676005	ILMN_1664756	ILMN_1696021	ILMN_1703949	ILMN_1728071	ILMN_1745620	ILMN_1700994	ILMN_2323418	ILMN_1811261	ILMN_1735712	ILMN_1716093	ILMN_1791545	ILMN_1695812	ILMN_1658802	ILMN_1774800	ILMN_1811104	ILMN_2339202	ILMN_1746517	ILMN_1737514	ILMN_2336109	ILMN_1727495	ILMN_1703335	ILMN_1813338	ILMN_1708151	ILMN_1768598	ILMN_2389211	ILMN_2323933	ILMN_1782292	ILMN_2279961	ILMN_1673282	ILMN_1752351	ILMN_1659753	ILMN_2243687	ILMN_1703697	ILMN_1683792	ILMN_1680196	ILMN_1772359	ILMN_1681590	ILMN_1766222	ILMN_2392717	ILMN_1757317	ILMN_1665909	ILMN_2400500	ILMN_1726108	ILMN_2208495	ILMN_1767662	ILMN_2404625	ILMN_1691539	ILMN_1651328	ILMN_2326953	ILMN_1803560	ILMN_1769782	ILMN_1750321	ILMN_2315979	ILMN_1810418	ILMN_1768969	ILMN_2377109	ILMN_1699991	ILMN_1708081	ILMN_2312709	ILMN_2336186	ILMN_1688452	ILMN_1692223	ILMN_1689817	ILMN_1662932	ILMN_1658962	ILMN_1807106	ILMN_1728132	ILMN_2053415	ILMN_1809040	ILMN_1679185	ILMN_2213136	ILMN_1680860	ILMN_1727361	ILMN_2183938	ILMN_2207505	ILMN_1664294	ILMN_1661537	ILMN_1752591	ILMN_1782743	ILMN_1754149	ILMN_1663080	ILMN_1723978	ILMN_1776283	ILMN_2356654	ILMN_2412214	ILMN_1712487	ILMN_1747744	ILMN_1752199	ILMN_1683752	ILMN_1706779	ILMN_1660582	ILMN_1716983	ILMN_1661631	ILMN_1786303	ILMN_1726545	ILMN_2266595	ILMN_2357419	ILMN_2316974	ILMN_2312340	ILMN_1784884	ILMN_2406132	ILMN_2183687	ILMN_1733176	ILMN_1675387	ILMN_1718063	ILMN_2343105	ILMN_1717524	ILMN_1713934	ILMN_1708098	ILMN_1798212	ILMN_1755221	ILMN_1764522	ILMN_1652128	ILMN_1716056	ILMN_1696749	ILMN_2126706	ILMN_1708101	ILMN_1800078	ILMN_1703487	ILMN_2117171	ILMN_1785703	ILMN_1814737	ILMN_1733559	ILMN_1667330	ILMN_1764323	ILMN_1744347	ILMN_1701247	ILMN_2205211	ILMN_1668228	ILMN_1655311	ILMN_1764186	ILMN_1776052	ILMN_1815141	ILMN_1666384	ILMN_1716468	ILMN_1767377	ILMN_1666746	ILMN_1782753	ILMN_1767263	ILMN_1685538	ILMN_1803743	ILMN_1768551	ILMN_2177090	ILMN_1656361	ILMN_1798557	ILMN_1682694	ILMN_1795243	ILMN_1674768	ILMN_1753411	ILMN_1656868	ILMN_1807114	ILMN_1703316	ILMN_1728392	ILMN_1675460	ILMN_1774375	ILMN_1657398	ILMN_1680208	ILMN_1733453	ILMN_1660832	ILMN_1729269	ILMN_2278433	ILMN_1695261	ILMN_1675803	ILMN_1657612	ILMN_1733103	ILMN_1684114	ILMN_1657011	ILMN_1795835	ILMN_2098947	ILMN_1688127	ILMN_1654445	ILMN_1704385	ILMN_1801795	ILMN_1733757	ILMN_1690844	ILMN_1674983	ILMN_1660376	ILMN_1710885	ILMN_1716382	ILMN_1676091	ILMN_1682873	ILMN_2050112	ILMN_1656292	ILMN_1748827	ILMN_1749834	ILMN_1677262	ILMN_1659550	ILMN_2199554	ILMN_1754990	ILMN_1803953	ILMN_1679771	ILMN_1704315	ILMN_1656233	ILMN_1714765	ILMN_1713141	ILMN_1665823	ILMN_1676765	ILMN_1665781	ILMN_1706117	ILMN_1746252	ILMN_1724822	ILMN_1701314	ILMN_1780773	ILMN_1754865	ILMN_1786168	ILMN_1725528	ILMN_1700182	ILMN_1658950	ILMN_1739335	ILMN_1688749	ILMN_1656962	ILMN_2046856	ILMN_1791423	ILMN_1668629	ILMN_2051684	ILMN_1792528	ILMN_2072598	ILMN_1857915	ILMN_1664610	ILMN_1811909	ILMN_1687080	ILMN_1738356	ILMN_2198893	ILMN_1893633	ILMN_1700316	ILMN_1769705	ILMN_1799069	ILMN_1673933	ILMN_1669657	ILMN_2147105	ILMN_1761422	ILMN_1782377	ILMN_1706434	ILMN_1652768	ILMN_1737074	ILMN_1673421	ILMN_1683250	ILMN_1671217	ILMN_1683447	ILMN_1770994	ILMN_2402930	ILMN_1689712	ILMN_1761281	ILMN_1683498	ILMN_1719579	ILMN_1742163	ILMN_1778111	ILMN_1682912	ILMN_1790162	ILMN_1788742	ILMN_1675258	ILMN_1703337	ILMN_1695598	ILMN_1713394	ILMN_1754249	ILMN_2125747	ILMN_1696843	ILMN_2070052	ILMN_1670410	ILMN_1780502	ILMN_1660357	ILMN_1773390	ILMN_1701641	ILMN_1655694	ILMN_1657996	ILMN_1672830	ILMN_1712999	ILMN_1652199	ILMN_1651403	ILMN_1783469	ILMN_1815303	ILMN_1715926	ILMN_1663416	ILMN_1810431	ILMN_1696027	ILMN_1770818	ILMN_1697006	ILMN_1757072	ILMN_1700855	ILMN_1793287	ILMN_1655244	ILMN_1752798	ILMN_1656530	ILMN_1695034	ILMN_1653039	ILMN_2049343	ILMN_1743078	ILMN_1739263	ILMN_1677906	ILMN_1756139	ILMN_1731907	ILMN_1766539	ILMN_1760338	ILMN_1653667	ILMN_1661306	ILMN_1676503	ILMN_1759872	ILMN_1800221	ILMN_1721659	ILMN_1692956	ILMN_1745599	ILMN_1808837	ILMN_1659095	ILMN_1735955	ILMN_1661917	ILMN_1701753	ILMN_1691402	ILMN_1654320	ILMN_1686388	ILMN_1676719	ILMN_1712347	ILMN_1789809	ILMN_1710362	ILMN_1763882	ILMN_1812250	ILMN_1671837	ILMN_1779258	ILMN_1675472	ILMN_1701696	ILMN_1731922	ILMN_1678522	ILMN_1795856	ILMN_1742887	ILMN_1751814	ILMN_1676792	ILMN_1815124	ILMN_1704291	ILMN_1720745	ILMN_1691611	ILMN_1744302	ILMN_1753925	ILMN_1659771	ILMN_1772888	ILMN_1711156	ILMN_1746485	ILMN_1681674	ILMN_1679042	ILMN_1684258	ILMN_1732328	ILMN_1660227	ILMN_1721651	ILMN_1673738	ILMN_1669424	ILMN_1700950	ILMN_1691449	ILMN_1775243	ILMN_1704750	ILMN_1703692	ILMN_1685774	ILMN_1738554	ILMN_1658911	ILMN_1652230	ILMN_1784554	ILMN_1699214	ILMN_1693740	ILMN_1731174	ILMN_1667813	ILMN_1665736	ILMN_1693293	ILMN_1661346	ILMN_1715947	ILMN_1732074	ILMN_1665148	ILMN_1755910	ILMN_1704554	ILMN_1737574	ILMN_1652955	ILMN_1783684	ILMN_1677691	ILMN_1801254	ILMN_1751726	ILMN_1651680	ILMN_1811063	ILMN_1672755	ILMN_1729421	ILMN_1786242	ILMN_1697377	ILMN_2181241	ILMN_1778381	ILMN_1660775	ILMN_1743711	ILMN_1687738	ILMN_1683664	ILMN_1675852	ILMN_1814812	ILMN_1726647	ILMN_1694708	ILMN_1694127	ILMN_1783156	ILMN_1657348	ILMN_1681683	ILMN_1690063	ILMN_1660439	ILMN_1742431	ILMN_1769277	ILMN_1709287	ILMN_1664398	ILMN_1674789	ILMN_1674228	ILMN_1729115	ILMN_1679920	ILMN_1687805	ILMN_1683597	ILMN_1666564	ILMN_1739508	ILMN_1702783	ILMN_1773797	ILMN_1652680	ILMN_1672961	ILMN_1732171	ILMN_1680274	ILMN_1667932	ILMN_2098418	ILMN_1814039	ILMN_1746706	ILMN_1720438	ILMN_1659490	ILMN_1715702	ILMN_1763404	ILMN_1708627	ILMN_1698940	ILMN_1716014	ILMN_1734553	ILMN_2053546	ILMN_1651899	ILMN_1733983	ILMN_1692517	ILMN_1751195	ILMN_1750178	ILMN_1711073	ILMN_1810953	ILMN_1776260	ILMN_1780861	ILMN_1780382	ILMN_1720819	ILMN_2408645	ILMN_1693262	ILMN_1658957	ILMN_1652073	ILMN_1707434	ILMN_1658460	ILMN_1804530	ILMN_1711611	ILMN_1737586	ILMN_1666332	ILMN_1802808	ILMN_1679617	ILMN_1762308	ILMN_1755808	ILMN_1694752	ILMN_1668027	ILMN_1776327	ILMN_1691616	ILMN_1692072	ILMN_1812721	ILMN_1711699	ILMN_1668743	ILMN_1751061	ILMN_1771048	ILMN_1770498	ILMN_1665540	ILMN_1776483	ILMN_1700674	ILMN_1655444	ILMN_1718934	ILMN_1679620	ILMN_1691949	ILMN_1790819	ILMN_1771734	ILMN_1682288	ILMN_1676014	ILMN_1824898	ILMN_1758798	ILMN_1686401	ILMN_2134855	ILMN_1751941	ILMN_1768311	ILMN_1809173	ILMN_1675542	ILMN_1699253	ILMN_1719694	ILMN_1809347	ILMN_1807136	ILMN_2180519	ILMN_1839750	ILMN_1746917	ILMN_1704014	ILMN_1662130	ILMN_1882764	ILMN_1697024	ILMN_1801864	ILMN_1689327	ILMN_1748767	ILMN_1747771	ILMN_1719344	ILMN_1680774	ILMN_1808591	ILMN_1680437	ILMN_1785756	ILMN_1656662	ILMN_1656938	ILMN_1661174	ILMN_1703102	ILMN_1791827	ILMN_1753980	ILMN_1814011	ILMN_1660277	ILMN_1700025	ILMN_1737561	ILMN_2219618	ILMN_1794927	ILMN_2133360	ILMN_1691053	ILMN_1797181	ILMN_1766125	ILMN_1691480	ILMN_2216265	ILMN_1705953	ILMN_1733515	ILMN_2044453	ILMN_1702171	ILMN_1796335	ILMN_1805225	ILMN_1687998	ILMN_1671554	ILMN_1670028	ILMN_1651254	ILMN_1667319	ILMN_1742789	ILMN_2123312	ILMN_2153373	ILMN_2157075	ILMN_1654518	ILMN_2103919	ILMN_1805228	ILMN_1804419	ILMN_1670272	ILMN_2127605	ILMN_1718633	ILMN_1662417	ILMN_1678998	ILMN_1766487	ILMN_2150196	ILMN_1794968	ILMN_1746148	ILMN_1777895	ILMN_1688479	ILMN_1668484	ILMN_1652638	ILMN_1739840	ILMN_1763409	ILMN_2214997	ILMN_1707156	ILMN_1772329	ILMN_2226015	ILMN_1776649	ILMN_1773650	ILMN_1811102	ILMN_1682368	ILMN_2218450	ILMN_1751803	ILMN_2092693	ILMN_2079803	ILMN_2070300	ILMN_1788099	ILMN_1737947	ILMN_1678165	ILMN_2355225	ILMN_1654778	ILMN_1718936	ILMN_1688373	ILMN_2345353	ILMN_1795464	ILMN_1690342	ILMN_2376205	ILMN_2376204	ILMN_1747251	ILMN_1805395	ILMN_1665219	ILMN_1667476	ILMN_1765371	ILMN_1714159	ILMN_1723962	ILMN_1695404	ILMN_1783158	ILMN_2237252	ILMN_1807825	ILMN_1812278	ILMN_1731928	ILMN_1724533	ILMN_2221564	ILMN_1764362	ILMN_2216582	ILMN_1781155	ILMN_1666713	ILMN_1764628	ILMN_1682935	ILMN_2142117	ILMN_1749244	ILMN_1703132	ILMN_1744534	ILMN_1724493	ILMN_2159859	ILMN_1675956	ILMN_1815205	ILMN_2162972	ILMN_1805161	ILMN_2084353	ILMN_1660021	ILMN_2301624	ILMN_2358069	ILMN_1798454	ILMN_1694711	ILMN_1669550	ILMN_2328224	ILMN_1743583	ILMN_2327090	ILMN_1719543	ILMN_1713985	ILMN_1661577	ILMN_1764709	ILMN_1700413	ILMN_1775522	ILMN_2306189	ILMN_1763884	ILMN_1721349	ILMN_2327860	ILMN_2320330	ILMN_1803060	ILMN_1742187	ILMN_1771957	ILMN_2147435	ILMN_1815148	ILMN_1759341	ILMN_1768510	ILMN_2111739	ILMN_1800733	ILMN_1673944	ILMN_1652490	ILMN_1776188	ILMN_1703244	ILMN_1796336	ILMN_1694240	ILMN_1659415	ILMN_1657968	ILMN_1790534	ILMN_1815238	ILMN_1801175	ILMN_2100689	ILMN_2100693	ILMN_1718129	ILMN_1723020	ILMN_1651788	ILMN_1765122	ILMN_1779010	ILMN_1678087	ILMN_1726547	ILMN_1694539	ILMN_1810176	ILMN_1709114	ILMN_1741159	ILMN_1665943	ILMN_2365111	ILMN_1723625	ILMN_2375003	ILMN_2375002	ILMN_1688464	ILMN_1756352	ILMN_2235283	ILMN_1767320	ILMN_1749327	ILMN_1788002	ILMN_2388090	ILMN_1737627	ILMN_1667260	ILMN_2402341	ILMN_1757287	ILMN_1709623	ILMN_1811574	ILMN_2400292	ILMN_2360229	ILMN_1732452	ILMN_1699082	ILMN_1777721	ILMN_1695276	ILMN_1703142	ILMN_2337789	ILMN_1655796	ILMN_1757106	ILMN_1717337	ILMN_2336335	ILMN_1807042	ILMN_1714433	ILMN_2413572	ILMN_1704795	ILMN_1799819	ILMN_1738749	ILMN_1737298	ILMN_1811367	ILMN_1680246	ILMN_2319000	ILMN_1669321	ILMN_1815107	ILMN_2411076	ILMN_1802457	ILMN_1704236	ILMN_1706546	ILMN_2352580	ILMN_1683595	ILMN_2055310	ILMN_1746012	ILMN_2313158	ILMN_1807304	ILMN_2364272	ILMN_2303166	ILMN_1764082	ILMN_1722218	ILMN_2398939	ILMN_1672660	ILMN_2331544	ILMN_2101650	ILMN_2101651	ILMN_1651719	ILMN_1653319	ILMN_1772492	ILMN_1760174	ILMN_1735347	ILMN_1761808	ILMN_1803988	ILMN_1756806	ILMN_1806818	ILMN_2224143	ILMN_1784766	ILMN_1815169	ILMN_1798654	ILMN_1663195	ILMN_1798581	ILMN_1764383	ILMN_1660462	ILMN_1784227	ILMN_1654685	ILMN_1792682	ILMN_1814122	ILMN_1656913	ILMN_2079004	ILMN_2048636	ILMN_1675186	ILMN_1727073	ILMN_1707631	ILMN_1793386	ILMN_1706200	ILMN_1800451	ILMN_1790782	ILMN_1730307	ILMN_1754553	ILMN_1777526	ILMN_1697218	ILMN_1674506	ILMN_2388272	ILMN_1711853	ILMN_1811823	ILMN_1749821	ILMN_1728360	ILMN_1671603	ILMN_1664641	ILMN_1654543	ILMN_2339705	ILMN_1736847	ILMN_1763228	ILMN_1804738	ILMN_2290118	ILMN_1810254	ILMN_1741599	ILMN_2340877	ILMN_2180827	ILMN_1785795	ILMN_1670420	ILMN_1790014	ILMN_1688775	ILMN_1782257	ILMN_1790575	ILMN_2343624	ILMN_1655635	ILMN_1738173	ILMN_1658182	ILMN_1676799	ILMN_1708782	ILMN_1680171	ILMN_1756071	ILMN_1651385	ILMN_1764577	ILMN_1789751	ILMN_1674874	ILMN_1756152	ILMN_1718972	ILMN_1702065	ILMN_1710209	ILMN_2123119	ILMN_1714643	ILMN_1761912	ILMN_2342240	ILMN_2346831	ILMN_1755643	ILMN_1796106	ILMN_2147251	ILMN_1705605	ILMN_1787526	ILMN_1764770	ILMN_1769601	ILMN_2050434	ILMN_1744023	ILMN_2193233	ILMN_1656420	ILMN_2263144	ILMN_1663068	ILMN_1759991	ILMN_1678300	ILMN_2143795	ILMN_1761068	ILMN_1784428	ILMN_1715698	ILMN_1688318	ILMN_1686750	ILMN_1795639	ILMN_1745697	ILMN_1802027	ILMN_1751956	ILMN_2312906	ILMN_1864900	ILMN_2385178	ILMN_2282077	ILMN_1807972	ILMN_1743232	ILMN_1708006	ILMN_1761858	ILMN_1668960	ILMN_2165473	ILMN_1746408	ILMN_1682232	ILMN_1807074	ILMN_1743806	ILMN_1718069	ILMN_1677133	ILMN_1786189	ILMN_1718718	ILMN_1651767	ILMN_1742578	ILMN_1750429	ILMN_2347068	ILMN_1654060	ILMN_1671583	ILMN_2056760	ILMN_1657495	ILMN_1671885	ILMN_1788363	ILMN_2282282	ILMN_1715863	ILMN_1667825	ILMN_1737498	ILMN_1668683	ILMN_1725300	ILMN_1715968	ILMN_1783606	ILMN_2259633	ILMN_1743538	ILMN_2399310	ILMN_1759097	ILMN_1718734	ILMN_2401618	ILMN_1733937	ILMN_1678170	ILMN_1776216	ILMN_2193325	ILMN_1717207	ILMN_1796316	ILMN_2174394	ILMN_1738992	ILMN_1792910	ILMN_1804988	ILMN_1721344	ILMN_1798288	ILMN_1771651	ILMN_1697200	ILMN_2103591	ILMN_1783702	ILMN_1760676	ILMN_1666156	ILMN_1799106	ILMN_1766094	ILMN_1805345	ILMN_1725700	ILMN_1655654	ILMN_1752355	ILMN_1652085	ILMN_2054213	ILMN_1776640	ILMN_1733675	ILMN_1776515	ILMN_1667744	ILMN_1774547	ILMN_1764596	ILMN_1691090	ILMN_2386008	ILMN_1752932	ILMN_2167416	ILMN_2055165	ILMN_1689774	ILMN_2410965	ILMN_1806828	ILMN_1732089	ILMN_1654016	ILMN_2203807	ILMN_1690371	ILMN_2316540	ILMN_1699603	ILMN_2072603	ILMN_1797933	ILMN_1804479	ILMN_2230672	ILMN_2189424	ILMN_1693352	ILMN_2348050	ILMN_1744835	ILMN_1748819	ILMN_1806123	ILMN_1695576	ILMN_1811327	ILMN_1694950	ILMN_1713143	ILMN_1749432	ILMN_1726417	ILMN_1706326	ILMN_1783681	ILMN_1800197	ILMN_2041327	ILMN_1705464	ILMN_2258774	ILMN_1700477	ILMN_1671452	ILMN_1748650	ILMN_1722838	ILMN_1681324	ILMN_2097421	ILMN_1713966	ILMN_1813682	ILMN_1658486	ILMN_1799289	ILMN_1813817	ILMN_2348090	ILMN_1773716	ILMN_1663664	ILMN_1722905	ILMN_2405915	ILMN_2371964	ILMN_1714515	ILMN_1680703	ILMN_1775744	ILMN_1804851	ILMN_1730391	ILMN_1721337	ILMN_2121282	ILMN_1658416	ILMN_1815043	ILMN_1655765	ILMN_1660292	ILMN_1655377	ILMN_1802553	ILMN_1798826	ILMN_1676026	ILMN_2138435	ILMN_1711414	ILMN_1726743	ILMN_1654552	ILMN_1741264	ILMN_1760441	ILMN_1723874	ILMN_1813389	ILMN_1813207	ILMN_2415949	ILMN_1680675	ILMN_1689800	ILMN_1766157	ILMN_1695530	ILMN_1721035	ILMN_2359800	ILMN_1797731	ILMN_2331082	ILMN_2331087	ILMN_1719471	ILMN_2077130	ILMN_1729051	ILMN_1713088	ILMN_1804448	ILMN_2387285	ILMN_1670723	ILMN_1713156	ILMN_1659895	ILMN_2228180	ILMN_1657977	ILMN_1707464	ILMN_2328776	ILMN_1676159	ILMN_1691156	ILMN_1718766	ILMN_1775170	ILMN_1686664	ILMN_1671911	ILMN_1773763	ILMN_1703006	ILMN_1814230	ILMN_1782504	ILMN_1763828	ILMN_1672884	ILMN_2405521	ILMN_1772302	ILMN_1765520	ILMN_1718271	ILMN_1686985	ILMN_1778734	ILMN_1769299	ILMN_1802831	ILMN_1659240	ILMN_2297864	ILMN_2410262	ILMN_1739641	ILMN_1803925	ILMN_2380605	ILMN_1771019	ILMN_1652521	ILMN_2380740	ILMN_2355665	ILMN_2180682	ILMN_1791478	ILMN_2175474	ILMN_1718932	ILMN_1676980	ILMN_2073289	ILMN_1719403	ILMN_1667222	ILMN_1741331	ILMN_1764764	ILMN_1780937	ILMN_1785113	ILMN_1776352	ILMN_1714438	ILMN_2344373	ILMN_1803277	ILMN_1662358	ILMN_2231928	ILMN_2214678	ILMN_1756541	ILMN_1670570	ILMN_2308849	ILMN_1711894	ILMN_1781184	ILMN_1705297	ILMN_1680618	ILMN_1811972	ILMN_1738523	ILMN_2087702	ILMN_1722872	ILMN_1675848	ILMN_1684255	ILMN_2326071	ILMN_1809013	ILMN_1713450	ILMN_1656111	ILMN_1672287	ILMN_1681239	ILMN_1692295	ILMN_1698225	ILMN_2173919	ILMN_1672547	ILMN_1680344	ILMN_1716733	ILMN_1704793	ILMN_1804679	ILMN_2095840	ILMN_1749838	ILMN_2201966	ILMN_2222101	ILMN_1799487	ILMN_2344650	ILMN_1668605	ILMN_2391512	ILMN_1774617	ILMN_2167617	ILMN_2167616	ILMN_1809522	ILMN_1758963	ILMN_1779034	ILMN_1689665	ILMN_2090949	ILMN_1716547	ILMN_1675266	ILMN_1653871	ILMN_1753111	ILMN_1699208	ILMN_1804327	ILMN_2181125	ILMN_1710752	ILMN_1723043	ILMN_2109416	ILMN_2334693	ILMN_1813833	ILMN_1732216	ILMN_1705594	ILMN_1689097	ILMN_2354140	ILMN_1691264	ILMN_1776088	ILMN_1660629	ILMN_1734833	ILMN_2155719	ILMN_1800414	ILMN_2115490	ILMN_2265995	ILMN_1788538	ILMN_2343097	ILMN_1676289	ILMN_1775008	ILMN_1777528	ILMN_1720442	ILMN_1697309	ILMN_2106725	ILMN_2112988	ILMN_1796642	ILMN_1785005	ILMN_1757361	ILMN_2335704	ILMN_1698001	ILMN_1724718	ILMN_1674250	ILMN_2121437	ILMN_1669033	ILMN_1708805	ILMN_1773906	ILMN_1770035	ILMN_1695797	ILMN_1687768	ILMN_2186369	ILMN_1698419	ILMN_2340052	ILMN_2044471	ILMN_1735180	ILMN_1739805	ILMN_1705064	ILMN_2397199	ILMN_1751452	ILMN_1809931	ILMN_1738229	ILMN_2385097	ILMN_2206344	ILMN_1784286	ILMN_2225698	ILMN_2175712	ILMN_1737738	ILMN_1767139	ILMN_1784641	ILMN_1751258	ILMN_1675239	ILMN_1759729	ILMN_1760741	ILMN_2179018	ILMN_2354515	ILMN_1811754	ILMN_1749709	ILMN_2117330	ILMN_2119937	ILMN_2119945	ILMN_1807397	ILMN_1763147	ILMN_2369924	ILMN_1813604	ILMN_1661170	ILMN_1733603	ILMN_1756355	ILMN_1812312	ILMN_1776104	ILMN_1669966	ILMN_1794132	ILMN_1786718	ILMN_2086417	ILMN_1726359	ILMN_1749011	ILMN_2058070	ILMN_1785711	ILMN_1758719	ILMN_1715680	ILMN_1665095	ILMN_1725417	ILMN_2142554	ILMN_1763144	ILMN_2407811	ILMN_1780291	ILMN_1797594	ILMN_2360028	ILMN_1800976	ILMN_1711786	ILMN_1739450	ILMN_1790909	ILMN_1675130	ILMN_1707312	ILMN_1714965	ILMN_1799062	ILMN_1773154	ILMN_1719695	ILMN_1761314	ILMN_2406468	ILMN_1744959	ILMN_1804610	ILMN_1682197	ILMN_1810488	ILMN_2324998	ILMN_1729208	ILMN_2370091	ILMN_1728779	ILMN_1691506	ILMN_1660345	ILMN_2393046	ILMN_1718672	ILMN_2365544	ILMN_1763460	ILMN_1709809	ILMN_1697614	ILMN_1807211	ILMN_1777066	ILMN_2347541	ILMN_1750864	ILMN_1726392	ILMN_1724753	ILMN_1815086	ILMN_1731745	ILMN_2096604	ILMN_1704305	ILMN_1720344	ILMN_2264625	ILMN_1805916	ILMN_1735827	ILMN_1682993	ILMN_1653404	ILMN_2330994	ILMN_1721621	ILMN_1796976	ILMN_1716704	ILMN_2313079	ILMN_1716105	ILMN_1758735	ILMN_2310896	ILMN_1712026	ILMN_2075794	ILMN_1723768	ILMN_1698752	ILMN_1741133	ILMN_1662905	ILMN_1669456	ILMN_1800634	ILMN_2229032	ILMN_1739541	ILMN_1709814	ILMN_1762678	ILMN_1656378	ILMN_1715508	ILMN_1806634	ILMN_2114422	ILMN_1762594	ILMN_1688971	ILMN_2151368	ILMN_2320250	ILMN_1803853	ILMN_1689747	ILMN_2126957	ILMN_1678730	ILMN_1799856	ILMN_2052790	ILMN_1815479	ILMN_1723158	ILMN_1787628	ILMN_2044832	ILMN_1759436	ILMN_1729161	ILMN_2405297	ILMN_1787186	ILMN_2172174	ILMN_1703153	ILMN_1684210	ILMN_2120965	ILMN_1713505	ILMN_1716678	ILMN_1724194	ILMN_2116127	ILMN_1730539	ILMN_1676986	ILMN_1782070	ILMN_2149494	ILMN_1807600	ILMN_2110252	ILMN_1704206	ILMN_1792997	ILMN_2336982	ILMN_1712918	ILMN_1678032	ILMN_1814022	ILMN_2326675	ILMN_1774382	ILMN_2135798	ILMN_2389347	ILMN_1775759	ILMN_1733248	ILMN_1800897	ILMN_1705686	ILMN_1718629	ILMN_1694259	ILMN_1707175	ILMN_1692163	ILMN_1680687	ILMN_2330845	ILMN_1680353	ILMN_1657624	ILMN_2366719	ILMN_1739210	ILMN_1716596	ILMN_1697962	ILMN_1679134	ILMN_1680129	ILMN_1716004	ILMN_1751958	ILMN_2294878	ILMN_2408400	ILMN_2352448	ILMN_1688070	ILMN_1806432	ILMN_1682165	ILMN_2352121	ILMN_1769734	ILMN_1750511	ILMN_1680673	ILMN_1756049	ILMN_1815552	ILMN_1789793	ILMN_2094952	ILMN_1665291	ILMN_1689342	ILMN_2048811	ILMN_1722634	ILMN_2097546	ILMN_1796900	ILMN_2330243	ILMN_1781996	ILMN_1735415	ILMN_1787885	ILMN_1743582	ILMN_1724907	ILMN_1711314	ILMN_1680239	ILMN_1765829	ILMN_2102693	ILMN_2160005	ILMN_1705114	ILMN_2331266	ILMN_1815924	ILMN_1751338	ILMN_1705907	ILMN_1768293	ILMN_1652989	ILMN_1673962	ILMN_1784467	ILMN_1666049	ILMN_1771903	ILMN_1661432	ILMN_1725612	ILMN_1738681	ILMN_1669635	ILMN_1734826	ILMN_2196569	ILMN_1732776	ILMN_2115154	ILMN_1789616	ILMN_1712636	ILMN_2358652	ILMN_1705783	ILMN_1760280	ILMN_1668345	ILMN_2410826	ILMN_1658247	ILMN_1675640	ILMN_1736729	ILMN_1674063	ILMN_1745397	ILMN_1681721	ILMN_1674811	ILMN_1654441	ILMN_2068747	ILMN_1773080	ILMN_1789186	ILMN_1785852	ILMN_1704672	ILMN_1757388	ILMN_2330495	ILMN_1799604	ILMN_1700306	ILMN_1748591	ILMN_1730698	ILMN_1785266	ILMN_1733869	ILMN_1772690	ILMN_1677953	ILMN_1728224	ILMN_1715809	ILMN_2095759	ILMN_2352609	ILMN_1697639	ILMN_2364828	ILMN_1795963	ILMN_1666089	ILMN_1670079	ILMN_1716988	ILMN_2400922	ILMN_2381899	ILMN_1811927	ILMN_2090351	ILMN_1724148	ILMN_1762549	ILMN_2061452	ILMN_1705093	ILMN_2215061	ILMN_1698406	ILMN_1662174	ILMN_1706376	ILMN_1781966	ILMN_2405602	ILMN_1656482	ILMN_1802151	ILMN_2307032	ILMN_1720865	ILMN_2405078	ILMN_1782459	ILMN_2313851	ILMN_1741917	ILMN_2367418	ILMN_1753393	ILMN_1757732	ILMN_1776005	ILMN_1742456	ILMN_1720303	ILMN_2354855	ILMN_1723141	ILMN_1708203	ILMN_1772703	ILMN_1734542	ILMN_1731851	ILMN_1737462	ILMN_1811489	ILMN_2209180	ILMN_1758529	ILMN_1813846	ILMN_1759326	ILMN_2321578	ILMN_1752226	ILMN_2320164	ILMN_1664094	ILMN_1664525	ILMN_2342835	ILMN_1786429	ILMN_1768284	ILMN_1719303	ILMN_2372136	ILMN_1728984	ILMN_1652753	ILMN_2136133	ILMN_1761155	ILMN_1757343	ILMN_1759154	ILMN_1716488	ILMN_1751020	ILMN_1702396	ILMN_1807529	ILMN_1669508	ILMN_1722276	ILMN_1748093	ILMN_1682919	ILMN_1736806	ILMN_2055156	ILMN_1773760	ILMN_2392546	ILMN_1784753	ILMN_1767365	ILMN_1726064	ILMN_1712687	ILMN_1676385	ILMN_2313901	ILMN_1658373	ILMN_1681304	ILMN_1708095	ILMN_2373177	ILMN_1743910	ILMN_1694810	ILMN_2363058	ILMN_1742569	ILMN_1681845	ILMN_1710571	ILMN_1798354	ILMN_1786275	ILMN_1781819	ILMN_1660793	ILMN_1694589	ILMN_1744713	ILMN_2341467	ILMN_1731354	ILMN_1724811	ILMN_1686871	ILMN_2262044	ILMN_1710844	ILMN_1718558	ILMN_1691731	ILMN_2397954	ILMN_1776464	ILMN_1806651	ILMN_2053527	ILMN_1731224	ILMN_1787919	ILMN_1695851	ILMN_1754858	ILMN_1667022	ILMN_1680782	ILMN_1761061	ILMN_1680193	ILMN_1682699	ILMN_1810100	ILMN_1700762	ILMN_1673215	ILMN_2312296	ILMN_1724825	ILMN_2358842	ILMN_1761010	ILMN_1690237	ILMN_1798602	ILMN_1788024	ILMN_2232368	ILMN_1671791	ILMN_1690487	ILMN_2042595	ILMN_1671621	ILMN_1737426	ILMN_1767848	ILMN_1807994	ILMN_1810922	ILMN_1740010	ILMN_1783350	ILMN_1767934	ILMN_1699545	ILMN_2113535	ILMN_1679725	ILMN_1766024	ILMN_1758915	ILMN_1797684	ILMN_2396272	ILMN_1768004	ILMN_1733931	ILMN_1693259	ILMN_2148290	ILMN_1772959	ILMN_1667925	ILMN_1702806	ILMN_1660305	ILMN_2131381	ILMN_2340259	ILMN_1782922	ILMN_1761277	ILMN_1810836	ILMN_1790680	ILMN_2278819	ILMN_2262444	ILMN_1772369	ILMN_1739274	ILMN_1680626	ILMN_1776582	ILMN_1788955	ILMN_1814985	ILMN_1690125	ILMN_1653793	ILMN_2387799	ILMN_1778013	ILMN_1667034	ILMN_1731720	ILMN_1670931	ILMN_1675695	ILMN_1662331	ILMN_1672504	ILMN_1736441	ILMN_1708580	ILMN_1771376	ILMN_1688089	ILMN_1689518	ILMN_1814120	ILMN_1729748	ILMN_1679268	ILMN_1780132	ILMN_1770811	ILMN_1745806	ILMN_1717674	ILMN_1738095	ILMN_1748109	ILMN_1678546	ILMN_1683916	ILMN_1701466	ILMN_1745655	ILMN_1658759	ILMN_1660232	ILMN_1745522	ILMN_1797893	ILMN_1717855	ILMN_1755536	ILMN_2356284	ILMN_1660847	ILMN_2186061	ILMN_1653292	ILMN_1713037	ILMN_1805737	ILMN_1712950	ILMN_2151817	ILMN_1661366	ILMN_2112417	ILMN_1682953	ILMN_1706841	ILMN_1805636	ILMN_2058795	ILMN_1713031	ILMN_1794165	ILMN_2156786	ILMN_2216852	ILMN_1755749	ILMN_1797005	ILMN_1704870	ILMN_1800659	ILMN_1673543	ILMN_1684771	ILMN_2195236	ILMN_2075051	ILMN_1790533	ILMN_1736548	ILMN_1728074	ILMN_1692651	ILMN_1696087	ILMN_1808047	ILMN_1812552	ILMN_1746968	ILMN_1690138	ILMN_2390162	ILMN_1776723	ILMN_1761560	ILMN_2401769	ILMN_1795285	ILMN_1736015	ILMN_1713249	ILMN_1756676	ILMN_1720476	ILMN_1813657	ILMN_1732985	ILMN_2361185	ILMN_1699496	ILMN_1746135	ILMN_1798164	ILMN_2112402	ILMN_1704537	ILMN_1788689	ILMN_1814074	ILMN_1800447	ILMN_1688240	ILMN_1676611	ILMN_1803464	ILMN_1766264	ILMN_1693192	ILMN_1815134	ILMN_1655126	ILMN_1666597	ILMN_1780598	ILMN_1802905	ILMN_1715273	ILMN_2373982	ILMN_1705985	ILMN_2367186	ILMN_1733311	ILMN_1723632	ILMN_2397571	ILMN_1808938	ILMN_2352724	ILMN_1691112	ILMN_1764871	ILMN_1701413	ILMN_1691291	ILMN_1738759	ILMN_1762993	ILMN_1672366	ILMN_1675131	ILMN_1766275	ILMN_1770433	ILMN_1719986	ILMN_1760303	ILMN_1726565	ILMN_1655177	ILMN_2362858	ILMN_1729915	ILMN_2241953	ILMN_1768754	ILMN_1815023	ILMN_1748283	ILMN_1776375	ILMN_1666924	ILMN_2182647	ILMN_1796497	ILMN_1787308	ILMN_1668514	ILMN_2152465	ILMN_1812105	ILMN_1676763	ILMN_1793934	ILMN_1715804	ILMN_1809245	ILMN_1670638	ILMN_1653220	ILMN_1725187	ILMN_1698072	ILMN_2373566	ILMN_1688702	ILMN_2337974	ILMN_2366634	ILMN_2367707	ILMN_1745365	ILMN_1749410	ILMN_2233050	ILMN_1697629	ILMN_2093343	ILMN_1653026	ILMN_1815121	ILMN_1786601	ILMN_1691508	ILMN_2408543	ILMN_2374340	ILMN_1724066	ILMN_1740160	ILMN_1815719	ILMN_2061565	ILMN_1737025	ILMN_1747451	ILMN_1666976	ILMN_1733666	ILMN_2105033	ILMN_1795762	ILMN_1811470	ILMN_2394250	ILMN_1662839	ILMN_1796339	ILMN_1797576	ILMN_1706610	ILMN_1783231	ILMN_2297710	ILMN_1698323	ILMN_1697652	ILMN_1708041	ILMN_1780671	ILMN_1736242	ILMN_1709549	ILMN_1683980	ILMN_1694213	ILMN_1689968	ILMN_2138765	ILMN_1801077	ILMN_1684391	ILMN_1774836	ILMN_1738767	ILMN_1749634	ILMN_1745242	ILMN_1703433	ILMN_1753312	ILMN_1719972	ILMN_1763447	ILMN_2117623	ILMN_1728019	ILMN_1764239	ILMN_1728660	ILMN_1774604	ILMN_1652161	ILMN_1694111	ILMN_1721703	ILMN_1787923	ILMN_1799614	ILMN_1662587	ILMN_1684289	ILMN_2051408	ILMN_2147306	ILMN_2276758	ILMN_1776076	ILMN_1775823	ILMN_2376667	ILMN_1756669	ILMN_1652929	ILMN_1696713	ILMN_1767894	ILMN_1803772	ILMN_1688000	ILMN_1785198	ILMN_1660063	ILMN_2101930	ILMN_1716973	ILMN_1746686	ILMN_1767219	ILMN_1742427	ILMN_1767422	ILMN_2110167	ILMN_1782385	ILMN_2088172	ILMN_1659411	ILMN_1792672	ILMN_1745885	ILMN_1748438	ILMN_1689445	ILMN_1720542	ILMN_1677138	ILMN_1681837	ILMN_1795678	ILMN_1760667	ILMN_1786024	ILMN_1801664	ILMN_1770356	ILMN_1756793	ILMN_1693664	ILMN_1693287	ILMN_1743663	ILMN_2354381	ILMN_1687864	ILMN_1680091	ILMN_1677768	ILMN_1805827	ILMN_2342455	ILMN_1798459	ILMN_1802628	ILMN_1767281	ILMN_1776094	ILMN_1800164	ILMN_2382126	ILMN_2382127	ILMN_1675656	ILMN_1791093	ILMN_2322842	ILMN_2348503	ILMN_2326737	ILMN_1680341	ILMN_1807611	ILMN_1801913	ILMN_1770020	ILMN_1715616	ILMN_1778890	ILMN_2410516	ILMN_1690077	ILMN_1716862	ILMN_1734991	ILMN_1670875	ILMN_2059535	ILMN_1806867	ILMN_2070044	ILMN_1657810	ILMN_1732772	ILMN_1673798	ILMN_1695827	ILMN_2377980	ILMN_2405018	ILMN_1701855	ILMN_1659058	ILMN_1747598	ILMN_1748831	ILMN_1659888	ILMN_1659936	ILMN_1727098	ILMN_1683044	ILMN_1781198	ILMN_1735064	ILMN_1808333	ILMN_2321485	ILMN_2196097	ILMN_1722858	ILMN_1712659	ILMN_1810467	ILMN_1788961	ILMN_2298365	ILMN_1660732	ILMN_1778587	ILMN_1662617	ILMN_2214603	ILMN_1729123	ILMN_1738784	ILMN_2124082	ILMN_1789283	ILMN_2364971	ILMN_1666761	ILMN_1670970	ILMN_1802669	ILMN_1690546	ILMN_1796962	ILMN_1724544	ILMN_2345512	ILMN_1664921	ILMN_1660840	ILMN_1737580	ILMN_1796210	ILMN_1669273	ILMN_1800855	ILMN_2223380	ILMN_2325234	ILMN_1798620	ILMN_1814213	ILMN_1711493	ILMN_1802843	ILMN_1769091	ILMN_2367215	ILMN_1655077	ILMN_2352293	ILMN_2352295	ILMN_1691432	ILMN_1802082	ILMN_2366388	ILMN_2366391	ILMN_2382829	ILMN_1767766	ILMN_2395969	ILMN_2395974	ILMN_2222234	ILMN_1815024	ILMN_2383975	ILMN_1711606	ILMN_1803180	ILMN_1733356	ILMN_2179652	ILMN_1751887	ILMN_2345319	ILMN_1777342	ILMN_1740633	ILMN_1787509	ILMN_1695868	ILMN_2210129	ILMN_1783889	ILMN_2357577	ILMN_1793522	ILMN_2412101	ILMN_1751984	ILMN_1797531	ILMN_1738632	ILMN_2389590	ILMN_1771800	ILMN_1716563	ILMN_1806908	ILMN_1801105	ILMN_1780898	ILMN_1733421	ILMN_1777794	ILMN_1697267	ILMN_2386982	ILMN_1753805	ILMN_2331525	ILMN_1769517	ILMN_1758474	ILMN_1804490	ILMN_1655622	ILMN_1786834	ILMN_2205050	ILMN_2347234	ILMN_1692473	ILMN_2393544	ILMN_1675038	ILMN_1662964	ILMN_2403889	ILMN_1811955	ILMN_2234229	ILMN_2360415	ILMN_1737988	ILMN_1737813	ILMN_2213834	ILMN_1775257	ILMN_1671928	ILMN_1748908	ILMN_1769545	ILMN_1715392	ILMN_1719204	ILMN_1656274	ILMN_1799299	ILMN_1697440	ILMN_1659854	ILMN_1736021	ILMN_1738677	ILMN_1667050	ILMN_1758104	ILMN_2399431	ILMN_1768449	ILMN_2116661	ILMN_1812445	ILMN_2344204	ILMN_1745329	ILMN_1748970	ILMN_1692664	ILMN_2409754	ILMN_1685140	ILMN_2220845	ILMN_1728914	ILMN_2355559	ILMN_1749109	ILMN_1694084	ILMN_1660364	ILMN_1746864	ILMN_2154115	ILMN_1669718	ILMN_1788701	ILMN_1691809	ILMN_1709611	ILMN_2198376	ILMN_1682098	ILMN_1759952	ILMN_2151818	ILMN_1704094	ILMN_1789176	ILMN_1683026	ILMN_1764794	ILMN_1748651	ILMN_1737862	ILMN_1744649	ILMN_1666409	ILMN_1814156	ILMN_1767006	ILMN_1747195	ILMN_2390299	ILMN_2376108	ILMN_1710406	ILMN_1736353	ILMN_1768784	ILMN_1809010	ILMN_2395389	ILMN_2287888	ILMN_1687887	ILMN_1780189	ILMN_1655316	ILMN_1702837	ILMN_1776102	ILMN_1691428	ILMN_2368971	ILMN_1712432	ILMN_2344130	ILMN_1728355	ILMN_1720926	ILMN_1779633	ILMN_2155998	ILMN_1776173	ILMN_1733256	ILMN_1806017	ILMN_1786612	ILMN_2346573	ILMN_1800975	ILMN_1763540	ILMN_2367191	ILMN_2088410	ILMN_1799669	ILMN_1671843	ILMN_1703327	ILMN_1713058	ILMN_1746836	ILMN_1655154	ILMN_2333319	ILMN_2225709	ILMN_2091920	ILMN_1688753	ILMN_1701134	ILMN_2062714	ILMN_1706268	ILMN_1664464	ILMN_1703926	ILMN_1795930	ILMN_2345016	ILMN_2345015	ILMN_1719749	ILMN_2339835	ILMN_2054297	ILMN_1714364	ILMN_2330966	ILMN_1721046	ILMN_1700109	ILMN_2338997	ILMN_1795697	ILMN_1688490	ILMN_2359710	ILMN_1769779	ILMN_1743065	ILMN_1737398	ILMN_1690114	ILMN_1690806	ILMN_2170353	ILMN_1681591	ILMN_1778236	ILMN_2222074	ILMN_1695509	ILMN_2400030	ILMN_1715885	ILMN_1793549	ILMN_1738675	ILMN_1715214	ILMN_1723156	ILMN_1762766	ILMN_2411794	ILMN_2340217	ILMN_1653652	ILMN_1804279	ILMN_1672417	ILMN_1734543	ILMN_2383611	ILMN_2311548	ILMN_2042771	ILMN_2128750	ILMN_1802251	ILMN_1779404	ILMN_2401155	ILMN_1783424	ILMN_1728305	ILMN_2127328	ILMN_1750079	ILMN_1662658	ILMN_1694147	ILMN_1688279	ILMN_1743049	ILMN_1764609	ILMN_1815063	ILMN_1743299	ILMN_1684440	ILMN_2398274	ILMN_1698766	ILMN_1808568	ILMN_1778360	ILMN_1696187	ILMN_1742026	ILMN_1669447	ILMN_2395981	ILMN_1763080	ILMN_1672443	ILMN_1773485	ILMN_1741727	ILMN_1676002	ILMN_2411282	ILMN_1789384	ILMN_1735474	ILMN_1793433	ILMN_1712312	ILMN_2409596	ILMN_1692219	ILMN_2072541	ILMN_1741175	ILMN_1708328	ILMN_2118864	ILMN_1746856	ILMN_1786976	ILMN_1714393	ILMN_1799765	ILMN_2379718	ILMN_1677843	ILMN_2329773	ILMN_1665859	ILMN_2293992	ILMN_1652394	ILMN_1753002	ILMN_1660691	ILMN_2115434	ILMN_1724708	ILMN_1812571	ILMN_2255579	ILMN_2243912	ILMN_1796136	ILMN_1793269	ILMN_1739876	ILMN_1741632	ILMN_2291619	ILMN_1803197	ILMN_1712705	ILMN_2155480	ILMN_1696230	ILMN_1677824	ILMN_2109994	ILMN_1803136	ILMN_1805800	ILMN_1752582	ILMN_1769665	ILMN_2399140	ILMN_1800871	ILMN_1716524	ILMN_1813685	ILMN_1760858	ILMN_2173004	ILMN_1750409	ILMN_2207363	ILMN_1719622	ILMN_1741957	ILMN_2061950	ILMN_2230577	ILMN_1790354	ILMN_2385688	ILMN_2359789	ILMN_1709795	ILMN_1687782	ILMN_2321634	ILMN_1748578	ILMN_1751571	ILMN_1722662	ILMN_1684183	ILMN_1690259	ILMN_1781454	ILMN_1813489	ILMN_1776522	ILMN_1755364	ILMN_1676358	ILMN_1791840	ILMN_1741391	ILMN_2324574	ILMN_1733115	ILMN_1699856	ILMN_1674135	ILMN_2403994	ILMN_1690610	ILMN_1757384	ILMN_2109156	ILMN_1721457	ILMN_1667306	ILMN_2318811	ILMN_1723689	ILMN_1662198	ILMN_1776519	ILMN_1806266	ILMN_1677404	ILMN_1773561	ILMN_1769412	ILMN_1725992	ILMN_1659206	ILMN_1701613	ILMN_1751378	ILMN_1758214	ILMN_1725312	ILMN_1703688	ILMN_1654586	ILMN_1795089	ILMN_1794594	ILMN_2375319	ILMN_1727045	ILMN_2395827	ILMN_1714650	ILMN_2393573	ILMN_1734205	ILMN_2352303	ILMN_1709683	ILMN_1690566	ILMN_1813795	ILMN_2362902	ILMN_1733110	ILMN_1740395	ILMN_1653412	ILMN_1696591	ILMN_1736796	ILMN_1653514	ILMN_1696532	ILMN_2309446	ILMN_1751330	ILMN_2406313	ILMN_1756999	ILMN_2414014	ILMN_1797698	ILMN_2329834	ILMN_1701229	ILMN_1805778	ILMN_1700604	ILMN_1666739	ILMN_1681675	ILMN_1781906	ILMN_1802355	ILMN_1760256	ILMN_1780756	ILMN_2363106	ILMN_1768117	ILMN_1747968	ILMN_2404049	ILMN_1704079	ILMN_2411963	ILMN_1712455	ILMN_1709042	ILMN_1757439	ILMN_1670456	ILMN_1743104	ILMN_1786893	ILMN_1738239	ILMN_2358541	ILMN_2358540	ILMN_1666444	ILMN_2124951	ILMN_1716465	ILMN_1708537	ILMN_1808238	ILMN_1666670	ILMN_1710738	ILMN_2367239	ILMN_2148668	ILMN_1720124	ILMN_1685002	ILMN_1800276	ILMN_1662129	ILMN_1682095	ILMN_1749006	ILMN_1765532	ILMN_2128741	ILMN_1768719	ILMN_1660723	ILMN_2222984	ILMN_1773395	ILMN_1751886	ILMN_2317751	ILMN_2380999	ILMN_1758941	ILMN_1811258	ILMN_1745262	ILMN_1780057	ILMN_2404385	ILMN_1766425	ILMN_2405797	ILMN_1656934	ILMN_1760933	ILMN_1802380	ILMN_2327795	ILMN_1707062	ILMN_1753008	ILMN_1749009	ILMN_1677452	ILMN_2217935	ILMN_1659364	ILMN_1753819	ILMN_1802603	ILMN_1730005	ILMN_1800787	ILMN_1661002	ILMN_2408001	ILMN_1687107	ILMN_1725787	ILMN_1741200	ILMN_2399497	ILMN_1780987	ILMN_2124386	ILMN_1663422	ILMN_1717636	ILMN_2116827	ILMN_1668559	ILMN_1733538	ILMN_1722834	ILMN_1696828	ILMN_2101278	ILMN_1677085	ILMN_2197365	ILMN_2209766	ILMN_1681543	ILMN_2406410	ILMN_1809437	ILMN_2373062	ILMN_1691717	ILMN_2053538	ILMN_1657949	ILMN_1781290	ILMN_2313730	ILMN_1673305	ILMN_1739792	ILMN_1810559	ILMN_2338480	ILMN_1678504	ILMN_1669310	ILMN_1770733	ILMN_1800172	ILMN_1678490	ILMN_1731736	ILMN_1666399	ILMN_1790962	ILMN_1797534	ILMN_2404135	ILMN_1724700	ILMN_2119535	ILMN_1758939	ILMN_1763763	ILMN_1779600	ILMN_2352023	ILMN_1656335	ILMN_1754051	ILMN_2151488	ILMN_1737847	ILMN_2074860	ILMN_2041368	ILMN_1730628	ILMN_1780533	ILMN_1726783	ILMN_2210601	ILMN_1671281	ILMN_1671565	ILMN_1697529	ILMN_1692199	ILMN_1810785	ILMN_1786388	ILMN_1792078	ILMN_2356031	ILMN_1663605	ILMN_1790741	ILMN_1669572	ILMN_2339748	ILMN_1729294	ILMN_1700660	ILMN_1714461	ILMN_2351241	ILMN_1815010	ILMN_1777660	ILMN_1752526	ILMN_1710906	ILMN_1685679	ILMN_1665877	ILMN_2112524	ILMN_1760360	ILMN_1695356	ILMN_1794726	ILMN_1655340	ILMN_1707372	ILMN_2381197	ILMN_1682081	ILMN_1710758	ILMN_1749722	ILMN_1729980	ILMN_1694504	ILMN_1717809	ILMN_1758831	ILMN_1786039	ILMN_2353327	ILMN_1793616	ILMN_2142695	ILMN_1687941	ILMN_1808712	ILMN_1660079	ILMN_2044927	ILMN_1759948	ILMN_1711862	ILMN_1688606	ILMN_1734198	ILMN_2375599	ILMN_1769637	ILMN_1689652	ILMN_1738347	ILMN_1691843	ILMN_2058337	ILMN_1768197	ILMN_2117223	ILMN_1722738	ILMN_1696466	ILMN_2322498	ILMN_2047112	ILMN_1659255	ILMN_1701111	ILMN_1687922	ILMN_2049642	ILMN_1795719	ILMN_1753582	ILMN_1716895	ILMN_1770339	ILMN_2323774	ILMN_1657754	ILMN_1766916	ILMN_1803739	ILMN_1714809	ILMN_1808041	ILMN_2154566	ILMN_1672446	ILMN_2114876	ILMN_2116366	ILMN_1653469	ILMN_2413278	ILMN_1713369	ILMN_2130180	ILMN_1762747	ILMN_2383097	ILMN_1655422	ILMN_1658283	ILMN_2230624	ILMN_2141452	ILMN_2141444	ILMN_2141453	ILMN_1701832	ILMN_2290808	ILMN_2079386	ILMN_1788607	ILMN_2222750	ILMN_2160388	ILMN_1731546	ILMN_1656807	ILMN_1713086	ILMN_1673509	ILMN_2319994	ILMN_2319996	ILMN_1754303	ILMN_1754195	ILMN_1663799	ILMN_2142815	ILMN_1756360	ILMN_1685088	ILMN_2189936	ILMN_2189933	ILMN_2051519	ILMN_1765043	ILMN_2343775	ILMN_1737015	ILMN_1752285	ILMN_2331890	ILMN_2087080	ILMN_1690494	ILMN_1712155	ILMN_1740749	ILMN_1705908	ILMN_2220320	ILMN_1764721	ILMN_1750507	ILMN_1745075	ILMN_1709880	ILMN_1689725	ILMN_2247594	ILMN_2386530	ILMN_1755733	ILMN_1660533	ILMN_2186597	ILMN_1777906	ILMN_1764207	ILMN_1686954	ILMN_1740587	ILMN_1782621	ILMN_1777344	ILMN_1666635	ILMN_2338785	ILMN_2219134	ILMN_2337241	ILMN_1787949	ILMN_2255310	ILMN_1651850	ILMN_2207539	ILMN_2207533	ILMN_1753534	ILMN_1784717	ILMN_2177965	ILMN_2218277	ILMN_1701596	ILMN_1772459	ILMN_1656625	ILMN_1746516	ILMN_2209027	ILMN_1695585	ILMN_2310703	ILMN_1750636	ILMN_2180866	ILMN_1660498	ILMN_2160819	ILMN_1696839	ILMN_2048326	ILMN_1755883	ILMN_1712678	ILMN_1651228	ILMN_2415722	ILMN_2298818	ILMN_1694742	ILMN_1738243	ILMN_1760714	ILMN_1673638	ILMN_2139943	ILMN_1657722	ILMN_2166831	ILMN_1810577	ILMN_1783142	ILMN_1707810	ILMN_1808939	ILMN_1656791	ILMN_1715173	ILMN_1806294	ILMN_1657515	ILMN_1704557	ILMN_2364357	ILMN_1761175	ILMN_2038772	ILMN_1749447	ILMN_2411723	ILMN_1683082	ILMN_1730077	ILMN_1795383	ILMN_1730082	ILMN_2044085	ILMN_1783709	ILMN_1741219	ILMN_1760121	ILMN_1699772	ILMN_1780825	ILMN_2077623	ILMN_2360784	ILMN_1771593	ILMN_1698231	ILMN_1767253	ILMN_1812973	ILMN_2066667	ILMN_1767658	ILMN_1657871	ILMN_1791097	ILMN_1712027	ILMN_1723729	ILMN_2175465	ILMN_1788223	ILMN_1763694	ILMN_2358277	ILMN_1721657	ILMN_1756928	ILMN_2363065	ILMN_1730611	ILMN_2173975	ILMN_1735658	ILMN_1659777	ILMN_2310968	ILMN_1733875	ILMN_1690064	ILMN_1709164	ILMN_1756715	ILMN_1801504	ILMN_1716651	ILMN_1787461	ILMN_1743747	ILMN_1656540	ILMN_1693108	ILMN_2120340	ILMN_2316806	ILMN_1708660	ILMN_1687315	ILMN_1774074	ILMN_1721842	ILMN_2363439	ILMN_1658526	ILMN_1769671	ILMN_2046730	ILMN_1796712	ILMN_1750101	ILMN_1688780	ILMN_1684306	ILMN_1713636	ILMN_1729801	ILMN_1750974	ILMN_1801216	ILMN_1663577	ILMN_1795139	ILMN_1784737	ILMN_2073184	ILMN_1658678	ILMN_1657204	ILMN_1722059	ILMN_1705679	ILMN_2069446	ILMN_1659158	ILMN_2258816	ILMN_1755415	ILMN_2343618	ILMN_1814305	ILMN_1799467	ILMN_1671932	ILMN_1684887	ILMN_1700044	ILMN_1752793	ILMN_1757781	ILMN_1794085	ILMN_1655922	ILMN_1732725	ILMN_1657697	ILMN_1736888	ILMN_1786972	ILMN_1697554	ILMN_1753342	ILMN_1746883	ILMN_1703246	ILMN_2123665	ILMN_1728298	ILMN_1808811	ILMN_1677607	ILMN_1728907	ILMN_1654893	ILMN_1793712	ILMN_2372011	ILMN_1795317	ILMN_1794230	ILMN_1677534	ILMN_1814726	ILMN_1800543	ILMN_1797107	ILMN_1653861	ILMN_2387395	ILMN_1746598	ILMN_2375651	ILMN_1728975	ILMN_1701621	ILMN_1767470	ILMN_1726516	ILMN_1756439	ILMN_1731991	ILMN_2400874	ILMN_1761911	ILMN_1711919	ILMN_1743427	ILMN_1735360	ILMN_2363591	ILMN_2363586	ILMN_1772489	ILMN_2380850	ILMN_1803997	ILMN_1713978	ILMN_1749213	ILMN_1696065	ILMN_2378257	ILMN_1744210	ILMN_2051232	ILMN_2070355	ILMN_1750093	ILMN_1667257	ILMN_1746241	ILMN_1698487	ILMN_1715991	ILMN_1693490	ILMN_2391912	ILMN_1732575	ILMN_2285802	ILMN_2126344	ILMN_1784238	ILMN_2290618	ILMN_1664051	ILMN_1657483	ILMN_2366246	ILMN_1690690	ILMN_2334303	ILMN_1735148	ILMN_1676600	ILMN_1724959	ILMN_2399896	ILMN_1659564	ILMN_1801852	ILMN_1787026	ILMN_2367020	ILMN_1762003	ILMN_1736481	ILMN_1784333	ILMN_1708619	ILMN_1797822	ILMN_1680652	ILMN_2134110	ILMN_1724422	ILMN_1769787	ILMN_1734855	ILMN_1787680	ILMN_1803744	ILMN_1746368	ILMN_2154322	ILMN_1702787	ILMN_1672589	ILMN_1687533	ILMN_1805007	ILMN_1801121	ILMN_2123567	ILMN_2054233	ILMN_2382354	ILMN_2407082	ILMN_1673369	ILMN_1687824	ILMN_1760890	ILMN_1671854	ILMN_2365711	ILMN_1748546	ILMN_1776157	ILMN_1789627	ILMN_1661342	ILMN_2399264	ILMN_1769118	ILMN_2045994	ILMN_1719661	ILMN_1773968	ILMN_1655011	ILMN_1789136	ILMN_1760049	ILMN_1741613	ILMN_1815656	ILMN_1706817	ILMN_2338452	ILMN_2256050	ILMN_2404154	ILMN_1679133	ILMN_1712400	ILMN_2397028	ILMN_1718960	ILMN_1742052	ILMN_1655595	ILMN_1670305	ILMN_1794017	ILMN_1651347	ILMN_1801934	ILMN_1800626	ILMN_1694027	ILMN_1742238	ILMN_1720513	ILMN_1714327	ILMN_1813573	ILMN_1769473	ILMN_1724504	ILMN_1651936	ILMN_1718207	ILMN_1763436	ILMN_1776077	ILMN_1697286	ILMN_1754220	ILMN_1705151	ILMN_1706075	ILMN_1674780	ILMN_1703720	ILMN_1775939	ILMN_1803110	ILMN_1722648	ILMN_1689389	ILMN_1795341	ILMN_1742798	ILMN_2354649	ILMN_1711270	ILMN_1772487	ILMN_1659874	ILMN_1807737	ILMN_2117716	ILMN_1696407	ILMN_1772702	ILMN_2069593	ILMN_1723212	ILMN_2175075	ILMN_1761996	ILMN_2378868	ILMN_1697469	ILMN_1778836	ILMN_1760683	ILMN_1734895	ILMN_2363361	ILMN_1658437	ILMN_1702487	ILMN_1747020	ILMN_2366703	ILMN_1761531	ILMN_2133675	ILMN_1779171	ILMN_2061185	ILMN_1669833	ILMN_1752046	ILMN_1705892	ILMN_1701237	ILMN_1775734	ILMN_2321648	ILMN_1702835	ILMN_1762764	ILMN_1737163	ILMN_1692539	ILMN_1665384	ILMN_1766045	ILMN_2158336	ILMN_1810782	ILMN_1652650	ILMN_1808501	ILMN_1743103	ILMN_1743275	ILMN_1756595	ILMN_1794780	ILMN_1721022	ILMN_2182482	ILMN_2128128	ILMN_2139100	ILMN_1765493	ILMN_1661264	ILMN_2158242	ILMN_2216918	ILMN_2206188	ILMN_1711627	ILMN_2380566	ILMN_1801313	ILMN_1795118	ILMN_1791912	ILMN_1807981	ILMN_1736965	ILMN_1655549	ILMN_1740298	ILMN_1732343	ILMN_1678729	ILMN_1805996	ILMN_1788315	ILMN_2344002	ILMN_2415536	ILMN_1682930	ILMN_1732923	ILMN_1758146	ILMN_2372974	ILMN_1733997	ILMN_1771801	ILMN_2383058	ILMN_1739083	ILMN_1683059	ILMN_2077858	ILMN_1696046	ILMN_1787248	ILMN_1751400	ILMN_2335604	ILMN_2125010	ILMN_1657129	ILMN_1710598	ILMN_1666512	ILMN_1711766	ILMN_1665538	ILMN_2291954	ILMN_1667371	ILMN_2345898	ILMN_1673357	ILMN_1770768	ILMN_1760109	ILMN_2196078	ILMN_1753353	ILMN_1712887	ILMN_1741165	ILMN_1745034	ILMN_1695962	ILMN_1805561	ILMN_2085862	ILMN_2076463	ILMN_1679731	ILMN_2180929	ILMN_2364022	ILMN_1803720	ILMN_1755649	ILMN_1698996	ILMN_1707720	ILMN_1672662	ILMN_1730639	ILMN_2382505	ILMN_2050911	ILMN_1685057	ILMN_1746578	ILMN_1675391	ILMN_1701655	ILMN_1813671	ILMN_1741392	ILMN_1687958	ILMN_1679949	ILMN_1791728	ILMN_1790472	ILMN_1782890	ILMN_2332713	ILMN_1715969	ILMN_1781231	ILMN_1743911	ILMN_2211780	ILMN_2222880	ILMN_2142284	ILMN_1810514	ILMN_1774062	ILMN_1739751	ILMN_1785252	ILMN_1755843	ILMN_1787718	ILMN_1719627	ILMN_1659027	ILMN_1775708	ILMN_1740430	ILMN_1778321	ILMN_1724609	ILMN_1745021	ILMN_1709728	ILMN_1664153	ILMN_1789999	ILMN_1799128	ILMN_1804562	ILMN_1758938	ILMN_1741440	ILMN_1742731	ILMN_1653429	ILMN_2105966	ILMN_1709817	ILMN_1727840	ILMN_1789001	ILMN_1682910	ILMN_2358914	ILMN_2059173	ILMN_1752333	ILMN_1749521	ILMN_1687495	ILMN_2307598	ILMN_1678678	ILMN_1769911	ILMN_2277419	ILMN_1651799	ILMN_1773643	ILMN_2116714	ILMN_1742705	ILMN_2234970	ILMN_1679041	ILMN_1726456	ILMN_2053103	ILMN_1739885	ILMN_2356111	ILMN_1787127	ILMN_1700695	ILMN_1758673	ILMN_1771987	ILMN_2274775	ILMN_1745778	ILMN_2391976	ILMN_1707585	ILMN_1658639	ILMN_1772809	ILMN_2273224	ILMN_2200917	ILMN_1808354	ILMN_1741054	ILMN_1704446	ILMN_1780831	ILMN_1673586	ILMN_1806349	ILMN_1683859	ILMN_1720373	ILMN_1812559	ILMN_1810275	ILMN_1800425	ILMN_1680925	ILMN_1677829	ILMN_1690625	ILMN_1758315	ILMN_1706261	ILMN_1654735	ILMN_1678928	ILMN_1752520	ILMN_2215862	ILMN_1769550	ILMN_1700834	ILMN_1783120	ILMN_2114720	ILMN_1742224	ILMN_2395204	ILMN_1685369	ILMN_1655195	ILMN_2133534	ILMN_1682738	ILMN_1741477	ILMN_2203891	ILMN_1768271	ILMN_1781468	ILMN_2081682	ILMN_1791702	ILMN_1814173	ILMN_1752111	ILMN_2403458	ILMN_1758823	ILMN_1694603	ILMN_1773620	ILMN_1791770	ILMN_1728845	ILMN_1692684	ILMN_2309180	ILMN_1747857	ILMN_1718807	ILMN_2330861	ILMN_1808148	ILMN_1793203	ILMN_1661650	ILMN_1801383	ILMN_2126239	ILMN_2368597	ILMN_1706553	ILMN_1691789	ILMN_1775380	ILMN_2367258	ILMN_1796349	ILMN_2225318	ILMN_1694305	ILMN_1804642	ILMN_1721605	ILMN_2086238	ILMN_1687519	ILMN_1659857	ILMN_1698478	ILMN_1803611	ILMN_1677484	ILMN_1701933	ILMN_1766165	ILMN_1775111	ILMN_1791884	ILMN_2200659	ILMN_1651278	ILMN_1788251	ILMN_1682038	ILMN_1730773	ILMN_1660900	ILMN_1892403	ILMN_2072391	ILMN_2107184	ILMN_1794399	ILMN_2069945	ILMN_1732053	ILMN_1779399	ILMN_1715179	ILMN_1774661	ILMN_1799103	ILMN_1690706	ILMN_1771620	ILMN_1741997	ILMN_2086064	ILMN_2369785	ILMN_1794599	ILMN_1678966	ILMN_2067370	ILMN_1683562	ILMN_2372082	ILMN_1656537	ILMN_1793410	ILMN_1808374	ILMN_1733932	ILMN_2364535	ILMN_1660000	ILMN_2365484	ILMN_2170949	ILMN_1683950	ILMN_1797082	ILMN_2361570	ILMN_1732810	ILMN_1788211	ILMN_1691575	ILMN_1678781	ILMN_1714401	ILMN_1659761	ILMN_1740180	ILMN_1738491	ILMN_1709772	ILMN_1807873	ILMN_2131861	ILMN_2413259	ILMN_1662438	ILMN_2406501	ILMN_2336781	ILMN_1763739	ILMN_1663090	ILMN_2236800	ILMN_1703427	ILMN_2247664	ILMN_2060115	ILMN_1759818	ILMN_1707077	ILMN_1764414	ILMN_1789244	ILMN_1676010	ILMN_2284998	ILMN_1690920	ILMN_2390586	ILMN_1731418	ILMN_1672661	ILMN_2415144	ILMN_1813455	ILMN_1778599	ILMN_1666482	ILMN_1756942	ILMN_1684446	ILMN_1728256	ILMN_2263718	ILMN_1799104	ILMN_1796738	ILMN_1742824	ILMN_1681135	ILMN_1687247	ILMN_1691111	ILMN_1729179	ILMN_1665280	ILMN_1809488	ILMN_1667707	ILMN_1802611	ILMN_1665049	ILMN_1657423	ILMN_1754529	ILMN_1729281	ILMN_2392043	ILMN_1696463	ILMN_1800739	ILMN_1801040	ILMN_1681016	ILMN_1656287	ILMN_2397024	ILMN_1807649	ILMN_1734229	ILMN_1788095	ILMN_1787541	ILMN_1682864	ILMN_2095133	ILMN_2249473	ILMN_1813491	ILMN_2274420	ILMN_1799853	ILMN_1704290	ILMN_1667199	ILMN_1662618	ILMN_2286334	ILMN_2062754	ILMN_1798827	ILMN_1729987	ILMN_1803398	ILMN_1759549	ILMN_2169152	ILMN_1760347	ILMN_1661337	ILMN_2234758	ILMN_2211950	ILMN_2192032	ILMN_1753862	ILMN_2312275	ILMN_1703524	ILMN_2099594	ILMN_1798804	ILMN_1785660	ILMN_1751072	ILMN_1666306	ILMN_1697670	ILMN_1734602	ILMN_1804822	ILMN_1741782	ILMN_1805646	ILMN_1796407	ILMN_1672006	ILMN_1809478	ILMN_1711608	ILMN_2361163	ILMN_2327346	ILMN_1672834	ILMN_1755234	ILMN_1750693	ILMN_1785037	ILMN_1783226	ILMN_1680403	ILMN_2152257	ILMN_1664956	ILMN_1765204	ILMN_1683313	ILMN_1714165	ILMN_1699472	ILMN_1713496	ILMN_1781560	ILMN_1756501	ILMN_1687857	ILMN_2413064	ILMN_1691736	ILMN_2253732	ILMN_1756937	ILMN_2151048	ILMN_1782609	ILMN_1667315	ILMN_1791375	ILMN_1765409	ILMN_1781135	ILMN_1739253	ILMN_2391355	ILMN_1682799	ILMN_1717052	ILMN_2228873	ILMN_1740819	ILMN_2367782	ILMN_1690105	ILMN_1691364	ILMN_1777325	ILMN_1690921	ILMN_2410986	ILMN_1663618	ILMN_2401978	ILMN_1785202	ILMN_1753547	ILMN_1684034	ILMN_1763198	ILMN_1656136	ILMN_2327276	ILMN_1769720	ILMN_1772036	ILMN_1789510	ILMN_1651692	ILMN_1690085	ILMN_1798543	ILMN_2402363	ILMN_1659782	ILMN_1655163	ILMN_1668090	ILMN_1666453	ILMN_1693538	ILMN_2152581	ILMN_1791328	ILMN_1711383	ILMN_2075927	ILMN_1766657	ILMN_1696419	ILMN_1663002	ILMN_1769634	ILMN_2315694	ILMN_1701386	ILMN_1731194	ILMN_1749882	ILMN_1772946	ILMN_1696190	ILMN_1653856	ILMN_1746090	ILMN_2194448	ILMN_1756126	ILMN_2157421	ILMN_1753712	ILMN_1720771	ILMN_1773901	ILMN_1741942	ILMN_1747775	ILMN_2344216	ILMN_1659544	ILMN_1680313	ILMN_1749345	ILMN_1808860	ILMN_2157951	ILMN_1777915	ILMN_1792518	ILMN_1752895	ILMN_2159453	ILMN_1764168	ILMN_1684402	ILMN_2210729	ILMN_1779616	ILMN_1652379	ILMN_2345142	ILMN_2404795	ILMN_1656900	ILMN_2400372	ILMN_1815283	ILMN_1670517	ILMN_1707804	ILMN_2336130	ILMN_2336133	ILMN_1763520	ILMN_1753472	ILMN_2345872	ILMN_2333594	ILMN_1725642	ILMN_1803745	ILMN_1781516	ILMN_1766245	ILMN_1703866	ILMN_1750008	ILMN_1663407	ILMN_1690761	ILMN_1778032	ILMN_1709750	ILMN_1785570	ILMN_1781479	ILMN_1669598	ILMN_1692026	ILMN_1797813	ILMN_1690754	ILMN_1671404	ILMN_1785175	ILMN_2089175	ILMN_1660186	ILMN_2394498	ILMN_2059549	ILMN_1727740	ILMN_1701991	ILMN_1697793	ILMN_2377174	ILMN_1691458	ILMN_1764087	ILMN_1756590	ILMN_1717934	ILMN_1750785	ILMN_1682929	ILMN_2336609	ILMN_1720623	ILMN_1803143	ILMN_1770084	ILMN_1724407	ILMN_1685112	ILMN_1674866	ILMN_1792176	ILMN_1721093	ILMN_1653367	ILMN_1678707	ILMN_1667977	ILMN_1671839	ILMN_1799939	ILMN_1694888	ILMN_1737535	ILMN_1727281	ILMN_1759460	ILMN_1676408	ILMN_2333774	ILMN_1739985	ILMN_1778668	ILMN_1691892	ILMN_2090105	ILMN_1670998	ILMN_1746588	ILMN_1715069	ILMN_1701487	ILMN_1751079	ILMN_1759250	ILMN_1777565	ILMN_1742450	ILMN_1782851	ILMN_1805449	ILMN_1729767	ILMN_1677532	ILMN_1723944	ILMN_1734138	ILMN_2330371	ILMN_1744316	ILMN_2374770	ILMN_1793118	ILMN_1803392	ILMN_2358733	ILMN_1707791	ILMN_1710434	ILMN_1662161	ILMN_1779886	ILMN_1803941	ILMN_1769876	ILMN_2044572	ILMN_1742869	ILMN_2123730	ILMN_2064606	ILMN_2153679	ILMN_2068991	ILMN_1661622	ILMN_1735495	ILMN_1726239	ILMN_1790953	ILMN_1743352	ILMN_1795400	ILMN_1725183	ILMN_1739967	ILMN_1744795	ILMN_1697117	ILMN_1708147	ILMN_2414848	ILMN_1783728	ILMN_2282641	ILMN_2357770	ILMN_1665526	ILMN_1749478	ILMN_1734190	ILMN_1748625	ILMN_2402272	ILMN_1656399	ILMN_2066020	ILMN_1704873	ILMN_1733927	ILMN_1808110	ILMN_2398039	ILMN_1706839	ILMN_2314007	ILMN_1669832	ILMN_2368068	ILMN_1814971	ILMN_1814194	ILMN_1711994	ILMN_1768469	ILMN_1776347	ILMN_1700001	ILMN_1685124	ILMN_1782331	ILMN_1777096	ILMN_2285713	ILMN_2175094	ILMN_1705241	ILMN_1767651	ILMN_1720799	ILMN_1706511	ILMN_1768488	ILMN_1657983	ILMN_1750181	ILMN_1791067	ILMN_1654370	ILMN_1653529	ILMN_1731181	ILMN_1692272	ILMN_1781623	ILMN_1715661	ILMN_1733562	ILMN_1738750	ILMN_2117987	ILMN_1661717	ILMN_1764826	ILMN_1812474	ILMN_2341815	ILMN_1672571	ILMN_2408102	ILMN_1709451	ILMN_1674243	ILMN_1685567	ILMN_1805175	ILMN_1663866	ILMN_2384241	ILMN_1726245	ILMN_1784287	ILMN_2318643	ILMN_2318638	ILMN_1709044	ILMN_1679267	ILMN_1651735	ILMN_1663954	ILMN_1711450	ILMN_1811624	ILMN_1780699	ILMN_1661424	ILMN_1652486	ILMN_1686116	ILMN_1802157	ILMN_1696883	ILMN_2415926	ILMN_1750518	ILMN_1667883	ILMN_2393169	ILMN_1805028	ILMN_2108339	ILMN_2357361	ILMN_2334042	ILMN_1712634	ILMN_2388466	ILMN_2055634	ILMN_1796855	ILMN_2358560	ILMN_1724863	ILMN_1651346	ILMN_1654609	ILMN_1705774	ILMN_1765332	ILMN_1813260	ILMN_1706959	ILMN_1773493	ILMN_1679555	ILMN_1664231	ILMN_1711566	ILMN_1721876	ILMN_1749078	ILMN_1697420	ILMN_2103295	ILMN_1765578	ILMN_1781457	ILMN_1776703	ILMN_1743763	ILMN_1736597	ILMN_2234412	ILMN_1696704	ILMN_2103761	ILMN_1811029	ILMN_1663486	ILMN_1696643	ILMN_2414762	ILMN_1719905	ILMN_1772387	ILMN_1706217	ILMN_1722981	ILMN_1654560	ILMN_1749287	ILMN_1677827	ILMN_1705047	ILMN_1657892	ILMN_2143148	ILMN_1763670	ILMN_1761120	ILMN_1750961	ILMN_1690040	ILMN_1709334	ILMN_1737164	ILMN_1785765	ILMN_1669931	ILMN_1674421	ILMN_1705213	ILMN_1664750	ILMN_1693311	ILMN_1794677	ILMN_1793829	ILMN_2220739	ILMN_2180624	ILMN_1693045	ILMN_1736585	ILMN_2213558	ILMN_1654939	ILMN_1719316	ILMN_1804148	ILMN_1803279	ILMN_1672405	ILMN_2186482	ILMN_1743655	ILMN_1667716	ILMN_1726288	ILMN_1692511	ILMN_2092756	ILMN_2175265	ILMN_1712035	ILMN_2052871	ILMN_1654516	ILMN_1724139	ILMN_2217809	ILMN_2145518	ILMN_1766851	ILMN_1721563	ILMN_1753608	ILMN_1770977	ILMN_1657701	ILMN_1664761	ILMN_1736863	ILMN_1774066	ILMN_1803624	ILMN_1786426	ILMN_1685258	ILMN_2175131	ILMN_1657857	ILMN_2299612	ILMN_2088124	ILMN_1683494	ILMN_2095660	ILMN_1792455	ILMN_1655876	ILMN_1704024	ILMN_1773935	ILMN_1795893	ILMN_2210386	ILMN_2145116	ILMN_1654629	ILMN_1756402	ILMN_1710078	ILMN_1752589	ILMN_2172269	ILMN_1747460	ILMN_2140389	ILMN_1738276	ILMN_2231020	ILMN_2231021	ILMN_1653134	ILMN_2162989	ILMN_1682894	ILMN_1784661	ILMN_2073010	ILMN_2073012	ILMN_1730734	ILMN_1748926	ILMN_1732577	ILMN_2395856	ILMN_1737644	ILMN_1793632	ILMN_1735680	ILMN_1760620	ILMN_2212714	ILMN_2123402	ILMN_1678004	ILMN_1760245	ILMN_1698605	ILMN_1692754	ILMN_1689704	ILMN_1745368	ILMN_2047599	ILMN_1757391	ILMN_1752117	ILMN_1770742	ILMN_1792508	ILMN_1752213	ILMN_1745807	ILMN_1719649	ILMN_1780141	ILMN_1681972	ILMN_1674402	ILMN_2090802	ILMN_1741371	ILMN_1798874	ILMN_2049417	ILMN_1716816	ILMN_2211065	ILMN_2405592	ILMN_1758674	ILMN_1753890	ILMN_1758173	ILMN_2100815	ILMN_1661142	ILMN_1677228	ILMN_1736911	ILMN_1812392	ILMN_1683271	ILMN_1666050	ILMN_1657864	ILMN_2311779	ILMN_1691181	ILMN_1702759	ILMN_2204754	ILMN_1728106	ILMN_1727689	ILMN_1702691	ILMN_1785732	ILMN_2414325	ILMN_1744113	ILMN_1812915	ILMN_1699265	ILMN_1672114	ILMN_1697409	ILMN_1685005	ILMN_1764788	ILMN_1765109	ILMN_2112256	ILMN_1801307	ILMN_1683700	ILMN_1758418	ILMN_2066858	ILMN_1655414	ILMN_1661343	ILMN_2363392	ILMN_2106380	ILMN_1746175	ILMN_2089875	ILMN_1703650	ILMN_1669703	ILMN_1837935	ILMN_1786347	ILMN_1656066	ILMN_1683811	ILMN_1750718	ILMN_1739573	ILMN_1726786	ILMN_1807919	ILMN_1667893	ILMN_1672004	ILMN_1765523	ILMN_2082314	ILMN_1679796	ILMN_1714623	ILMN_1721128	ILMN_1683475	ILMN_1674069	ILMN_2087060	ILMN_1746426	ILMN_1777663	ILMN_2072973	ILMN_1765021	ILMN_1684929	ILMN_1749218	ILMN_1805812	ILMN_1729318	ILMN_2141941	ILMN_1724333	ILMN_1768181	ILMN_1664440	ILMN_2214197	ILMN_1714108	ILMN_1686906	ILMN_1764851	ILMN_1726873	ILMN_2381064	ILMN_2323633	ILMN_1699570	ILMN_1707627	ILMN_2181191	ILMN_1804629	ILMN_1716687	ILMN_2360710	ILMN_1789196	ILMN_1697567	ILMN_1653180	ILMN_1740185	ILMN_1729234	ILMN_1730999	ILMN_1727479	ILMN_1651950	ILMN_1695432	ILMN_2329679	ILMN_2094718	ILMN_1789614	ILMN_1731043	ILMN_1755737	ILMN_1793831	ILMN_1765851	ILMN_1698218	ILMN_1701514	ILMN_1780397	ILMN_1740493	ILMN_1783910	ILMN_2392143	ILMN_1758250	ILMN_1782069	ILMN_2289924	ILMN_2399174	ILMN_1781691	ILMN_1737146	ILMN_1699737	ILMN_1716913	ILMN_1673275	ILMN_1747058	ILMN_1751627	ILMN_1814650	ILMN_2372639	ILMN_1775703	ILMN_1711368	ILMN_1684943	ILMN_1688231	ILMN_1690783	ILMN_1740864	ILMN_1738220	ILMN_1792076	ILMN_1774083	ILMN_1803811	ILMN_1714700	ILMN_1787815	ILMN_1746788	ILMN_1718619	ILMN_2262275	ILMN_2350114	ILMN_2350122	ILMN_1678054	ILMN_1779252	ILMN_1752741	ILMN_1799642	ILMN_1813625	ILMN_1738704	ILMN_1655482	ILMN_1736575	ILMN_2351930	ILMN_1682316	ILMN_1697971	ILMN_1736562	ILMN_2413517	ILMN_2323385	ILMN_1729495	ILMN_1796063	ILMN_1704972	ILMN_2404665	ILMN_1754130	ILMN_1666376	ILMN_1705458	ILMN_1694174	ILMN_1746704	ILMN_1753413	ILMN_1735788	ILMN_1658144	ILMN_1720241	ILMN_1661173	ILMN_1812940	ILMN_1690802	ILMN_1809944	ILMN_1779663	ILMN_2167922	ILMN_2241775	ILMN_2272074	ILMN_2311518	ILMN_2402805	ILMN_2402806	ILMN_2364674	ILMN_2049536	ILMN_1797367	ILMN_2246510	ILMN_1714216	ILMN_1787567	ILMN_1692177	ILMN_1685574	ILMN_2276952	ILMN_2376403	ILMN_1748124	ILMN_1721636	ILMN_1746393	ILMN_2368292	ILMN_1673111	ILMN_1657509	ILMN_1747146	ILMN_1743933	ILMN_1713668	ILMN_1777881	ILMN_1699980	ILMN_1790549	ILMN_1725079	ILMN_1718621	ILMN_2389970	ILMN_1760449	ILMN_1749403	ILMN_1799028	ILMN_1729453	ILMN_2260991	ILMN_2349658	ILMN_1681679	ILMN_1779014	ILMN_1657554	ILMN_1775761	ILMN_1670948	ILMN_2129349	ILMN_1802753	ILMN_1691572	ILMN_1697777	ILMN_1743303	ILMN_1745573	ILMN_1753064	ILMN_2390472	ILMN_1696757	ILMN_1693317	ILMN_1737271	ILMN_1660810	ILMN_2192385	ILMN_1728605	ILMN_1696375	ILMN_2083588	ILMN_1795911	ILMN_2059886	ILMN_1746720	ILMN_1678140	ILMN_1706455	ILMN_2183389	ILMN_1713129	ILMN_1663113	ILMN_1682818	ILMN_1746846	ILMN_2364131	ILMN_1692731	ILMN_1742981	ILMN_2148819	ILMN_1800261	ILMN_1742167	ILMN_1784300	ILMN_1665583	ILMN_2101885	ILMN_1710280	ILMN_1780769	ILMN_1695731	ILMN_1701052	ILMN_1775074	ILMN_1792173	ILMN_1766803	ILMN_1738369	ILMN_1682783	ILMN_1720965	ILMN_2191568	ILMN_1786108	ILMN_1703305	ILMN_1741143	ILMN_1737084	ILMN_2038776	ILMN_1680314	ILMN_1783753	ILMN_1799367	ILMN_1659437	ILMN_1691334	ILMN_1788108	ILMN_1697448	ILMN_2056479	ILMN_1748488	ILMN_1717056	ILMN_2324421	ILMN_1657893	ILMN_1676955	ILMN_1778977	ILMN_1775677	ILMN_1736135	ILMN_2395285	ILMN_1772113	ILMN_1773868	ILMN_1779177	ILMN_1768930	ILMN_2324157	ILMN_1782977	ILMN_2368576	ILMN_1794612	ILMN_1807044	ILMN_1713993	ILMN_1807596	ILMN_1814789	ILMN_2338348	ILMN_2191428	ILMN_1762436	ILMN_2038773	ILMN_2331501	ILMN_1683609	ILMN_2307455	ILMN_1699503	ILMN_2320850	ILMN_2320853	ILMN_1806778	ILMN_1707475	ILMN_2390338	ILMN_2164242	ILMN_1719039	ILMN_1814465	ILMN_1785179	ILMN_1757644	ILMN_1810474	ILMN_1713759	ILMN_1677877	ILMN_1769520	ILMN_1703108	ILMN_1701331	ILMN_1793651	ILMN_1746579	ILMN_1776325	ILMN_1683817	ILMN_1770515	ILMN_1717420	ILMN_1692168	ILMN_1764549	ILMN_2391141	ILMN_2181363	ILMN_1704342	ILMN_1675674	ILMN_1810729	ILMN_1742147	ILMN_2340065	ILMN_1653646	ILMN_1733991	ILMN_2202481	ILMN_2399503	ILMN_1784410	ILMN_1798380	ILMN_2351611	ILMN_1688622	ILMN_1680770	ILMN_1789349	ILMN_1663489	ILMN_1699226	ILMN_1741253	ILMN_1667839	ILMN_1794914	ILMN_1806946	ILMN_1812769	ILMN_2376416	ILMN_1776038	ILMN_1781097	ILMN_1658624	ILMN_1731612	ILMN_2371700	ILMN_1768662	ILMN_2050255	ILMN_1685625	ILMN_2366714	ILMN_2366710	ILMN_2110281	ILMN_1757646	ILMN_1736939	ILMN_2360291	ILMN_2389155	ILMN_2389151	ILMN_2096012	ILMN_1691188	ILMN_1705144	ILMN_1735052	ILMN_1664698	ILMN_1722849	ILMN_2395932	ILMN_1726434	ILMN_1766981	ILMN_1772316	ILMN_2099301	ILMN_1654812	ILMN_2193591	ILMN_1683120	ILMN_1692826	ILMN_1688011	ILMN_2383693	ILMN_1739283	ILMN_1796305	ILMN_1705515	ILMN_1798256	ILMN_1745152	ILMN_1671191	ILMN_1701749	ILMN_2232936	ILMN_1718136	ILMN_1666471	ILMN_1777811	ILMN_2386818	ILMN_1774196	ILMN_1740742	ILMN_1797384	ILMN_2353240	ILMN_1777982	ILMN_2324672	ILMN_1692121	ILMN_1721116	ILMN_1664537	ILMN_1665557	ILMN_2397230	ILMN_2397231	ILMN_2349006	ILMN_1780887	ILMN_1684594	ILMN_1725862	ILMN_1804743	ILMN_1739454	ILMN_1697227	ILMN_1704876	ILMN_1659523	ILMN_1773505	ILMN_1798712	ILMN_2115696	ILMN_2285141	ILMN_1680279	ILMN_1671494	ILMN_1729319	ILMN_1715188	ILMN_1656165	ILMN_1662686	ILMN_2130838	ILMN_2095820	ILMN_1688725	ILMN_1686645	ILMN_1774860	ILMN_1778238	ILMN_1655296	ILMN_1654488	ILMN_1671314	ILMN_1737611	ILMN_1713491	ILMN_1714527	ILMN_1809467	ILMN_1690524	ILMN_2190084	ILMN_1690822	ILMN_1696601	ILMN_1737585	ILMN_1796216	ILMN_1743646	ILMN_1717334	ILMN_1657679	ILMN_2399463	ILMN_2223010	ILMN_1800612	ILMN_1687301	ILMN_1795429	ILMN_2413527	ILMN_1777220	ILMN_1682180	ILMN_2175601	ILMN_1729816	ILMN_1726981	ILMN_1782352	ILMN_1705310	ILMN_1774828	ILMN_1768480	ILMN_2376625	ILMN_1738579	ILMN_1801984	ILMN_1795937	ILMN_1782538	ILMN_2058251	ILMN_2199389	ILMN_1739946	ILMN_1802894	ILMN_1674574	ILMN_1678939	ILMN_1758864	ILMN_2387680	ILMN_1804935	ILMN_2226955	ILMN_1700147	ILMN_2252705	ILMN_2398865	ILMN_1778078	ILMN_1721575	ILMN_2406043	ILMN_1683827	ILMN_2149566	ILMN_1767691	ILMN_2344850	ILMN_1790797	ILMN_2339863	ILMN_1704619	ILMN_1662316	ILMN_1789243	ILMN_1761721	ILMN_1802519	ILMN_1710427	ILMN_1789233	ILMN_1692865	ILMN_1770388	ILMN_2383107	ILMN_1703379	ILMN_1683243	ILMN_1708946	ILMN_1792587	ILMN_1666632	ILMN_1722774	ILMN_1678268	ILMN_2348403	ILMN_1805535	ILMN_1771697	ILMN_1763455	ILMN_1813010	ILMN_1760315	ILMN_1752755	ILMN_2323526	ILMN_2374692	ILMN_1727271	ILMN_2337655	ILMN_1760027	ILMN_1684051	ILMN_1666004	ILMN_1668417	ILMN_2093231	ILMN_1766435	ILMN_1788604	ILMN_1697348	ILMN_1676448	ILMN_1802292	ILMN_1675844	ILMN_1780036	ILMN_1805512	ILMN_1694479	ILMN_1655117	ILMN_1707199	ILMN_1735402	ILMN_2389376	ILMN_1765825	ILMN_1719343	ILMN_1745852	ILMN_1670172	ILMN_1727184	ILMN_1796464	ILMN_2096405	ILMN_1656628	ILMN_1786328	ILMN_1778488	ILMN_1704621	ILMN_1756146	ILMN_1685763	ILMN_2212354	ILMN_1741869	ILMN_1762103	ILMN_1728626	ILMN_2189037	ILMN_1658289	ILMN_1678957	ILMN_1799814	ILMN_1795428	ILMN_1669484	ILMN_1665887	ILMN_1744240	ILMN_1706706	ILMN_2383516	ILMN_2131392	ILMN_1702592	ILMN_1809866	ILMN_2270845	ILMN_1801869	ILMN_1711166	ILMN_1679655	ILMN_1735275	ILMN_1763364	ILMN_1697919	ILMN_2351298	ILMN_1781386	ILMN_2321292	ILMN_1753165	ILMN_1876924	ILMN_1695092	ILMN_2332105	ILMN_2415748	ILMN_1664802	ILMN_1747759	ILMN_2279339	ILMN_1734544	ILMN_1687592	ILMN_1804328	ILMN_1659703	ILMN_1771057	ILMN_1742618	ILMN_2370573	ILMN_2365465	ILMN_1809433	ILMN_2087303	ILMN_1790807	ILMN_1669015	ILMN_2054928	ILMN_1725121	ILMN_1657873	ILMN_1759495	ILMN_1755235	ILMN_2174884	ILMN_2104106	ILMN_1798030	ILMN_1751743	ILMN_2204909	ILMN_2105983	ILMN_1743097	ILMN_2166506	ILMN_1809086	ILMN_1727617	ILMN_1799815	ILMN_1765606	ILMN_1766010	ILMN_1782635	ILMN_2124769	ILMN_1676899	ILMN_1712975	ILMN_1758055	ILMN_2363668	ILMN_2052163	ILMN_1803564	ILMN_1673604	ILMN_1782444	ILMN_1803939	ILMN_2339825	ILMN_1734316	ILMN_1678919	ILMN_1795338	ILMN_1677098	ILMN_1791147	ILMN_1711069	ILMN_2061732	ILMN_1736008	ILMN_1670878	ILMN_1707506	ILMN_1753885	ILMN_1730658	ILMN_1657470	ILMN_1694385	ILMN_2277099	ILMN_2228809	ILMN_1728512	ILMN_1674385	ILMN_1801928	ILMN_1770892	ILMN_1752303	ILMN_1768110	ILMN_1719756	ILMN_1694466	ILMN_2093500	ILMN_1664424	ILMN_1765994	ILMN_2305407	ILMN_1711048	ILMN_1689456	ILMN_1659937	ILMN_1673138	ILMN_1655206	ILMN_1795905	ILMN_2097793	ILMN_1784037	ILMN_1731113	ILMN_1661484	ILMN_1801101	ILMN_1757262	ILMN_1688853	ILMN_1672295	ILMN_1658834	ILMN_1702389	ILMN_2087575	ILMN_1689119	ILMN_1693227	ILMN_1729973	ILMN_1724837	ILMN_1667068	ILMN_1761479	ILMN_1655137	ILMN_1743456	ILMN_1761844	ILMN_1779677	ILMN_1744980	ILMN_1792092	ILMN_1723007	ILMN_1703370	ILMN_2362457	ILMN_1763568	ILMN_1697153	ILMN_1668270	ILMN_1679358	ILMN_2046003	ILMN_1739659	ILMN_1730568	ILMN_1789492	ILMN_1688698	ILMN_1654032	ILMN_1730907	ILMN_1694671	ILMN_1653718	ILMN_1720053	ILMN_1795228	ILMN_1778803	ILMN_1803590	ILMN_1800912	ILMN_2043265	ILMN_1772522	ILMN_1720829	ILMN_1675448	ILMN_2150258	ILMN_1684628	ILMN_1665423	ILMN_1693039	ILMN_1651438	ILMN_1814113	ILMN_1651769	ILMN_1780698	ILMN_1799890	ILMN_2197030	ILMN_1798061	ILMN_1794643	ILMN_2184966	ILMN_1792951	ILMN_1771135	ILMN_1804571	ILMN_1745343	ILMN_1654262	ILMN_2361104	ILMN_1745421	ILMN_1771627	ILMN_1760718	ILMN_1656413	ILMN_1661636	ILMN_2343036	ILMN_1657632	ILMN_1754234	ILMN_1778136	ILMN_1757627	ILMN_2386179	ILMN_1695079	ILMN_2174081	ILMN_1768809	ILMN_1723542	ILMN_1692145	ILMN_1676745	ILMN_1674399	ILMN_2143822	ILMN_2312149	ILMN_1777049	ILMN_1751692	ILMN_1806713	ILMN_2337835	ILMN_1802888	ILMN_1760982	ILMN_1806809	ILMN_1669516	ILMN_1687884	ILMN_1670377	ILMN_2376833	ILMN_1809951	ILMN_1670895	ILMN_1778177	ILMN_1811195	ILMN_1684964	ILMN_1758337	ILMN_1755303	ILMN_2117904	ILMN_1798533	ILMN_1815578	ILMN_1661293	ILMN_1740197	ILMN_1806782	ILMN_1808765	ILMN_1665205	ILMN_1692620	ILMN_1795435	ILMN_1753782	ILMN_1706990	ILMN_1688629	ILMN_2352574	ILMN_2243553	ILMN_1681628	ILMN_1683127	ILMN_1668185	ILMN_1693242	ILMN_2307450	ILMN_1680347	ILMN_1792305	ILMN_1711361	ILMN_1745784	ILMN_1689059	ILMN_1710873	ILMN_1663160	ILMN_1742935	ILMN_2043728	ILMN_1692100	ILMN_1755850	ILMN_1662340	ILMN_1686968	ILMN_1811997	ILMN_1807514	ILMN_2115949	ILMN_1772876	ILMN_1741300	ILMN_1773247	ILMN_1760294	ILMN_1652754	ILMN_2158164	ILMN_1684591	ILMN_1678494	ILMN_1792972	ILMN_1743767	ILMN_1706734	ILMN_1779015	ILMN_2346649	ILMN_2279834	ILMN_1805668	ILMN_2103388	ILMN_1800390	ILMN_1730824	ILMN_1682449	ILMN_1810147	ILMN_1660193	ILMN_1797903	ILMN_1728228	ILMN_2227495	ILMN_2346137	ILMN_1677785	ILMN_1672940	ILMN_2217212	ILMN_2212823	ILMN_1679093	ILMN_1737211	ILMN_2372200	ILMN_1666727	ILMN_1654612	ILMN_2075818	ILMN_1671895	ILMN_1763641	ILMN_1672135	ILMN_1785926	ILMN_1776109	ILMN_2197519	ILMN_2171640	ILMN_2155322	ILMN_1696276	ILMN_1721629	ILMN_1728528	ILMN_1739236	ILMN_2093748	ILMN_1713454	ILMN_1669094	ILMN_2313889	ILMN_1678238	ILMN_1759008	ILMN_2176882	ILMN_1800750	ILMN_2137066	ILMN_2068435	ILMN_1702384	ILMN_1805271	ILMN_1706342	ILMN_1804263	ILMN_1727183	ILMN_2175447	ILMN_1734254	ILMN_1713706	ILMN_1791388	ILMN_1669696	ILMN_1688346	ILMN_1728710	ILMN_2151075	ILMN_1727574	ILMN_1729976	ILMN_1658016	ILMN_2093775	ILMN_1802053	ILMN_1724158	ILMN_1745148	ILMN_1741491	ILMN_1812478	ILMN_1668540	ILMN_1692486	ILMN_2398587	ILMN_1805377	ILMN_1757742	ILMN_1703015	ILMN_1809566	ILMN_1654946	ILMN_1726512	ILMN_1812856	ILMN_2150654	ILMN_1777061	ILMN_1712556	ILMN_1743643	ILMN_1656676	ILMN_2371169	ILMN_1701875	ILMN_1786396	ILMN_1653618
1pdg	1	0	1	1	7.10686699811112	9.90333598368146	6.6081731681246	5.57599099791067	6.51282931445098	8.79327758239044	9.66052817013044	8.83447895193583	6.38074691249404	6.96988856067807	8.54157743465487	7.59120881545605	7.75509193790499	9.41948005003517	6.45519445441446	7.32511873976742	6.42773905276203	6.67044467788744	6.43089579762075	6.23330999082496	8.61144337817182	6.08382134157209	8.5901776994525	6.9226747314174	8.19799238672945	7.36061269494999	7.22497427933392	9.96597419669002	8.21330166573412	10.1591936326338	11.3226963031489	10.592823205467	8.55657408576428	6.50916338500802	6.77054271109888	6.89014127813942	7.22216373464462	7.63491977213104	6.49691949738086	7.15264003885755	10.2834708574048	8.35876214292685	9.40198606288413	6.9109144496659	6.7220072503623	6.52554556769889	6.68737421430325	7.95571164015398	9.2973584119132	8.42977156712077	6.20584011550628	7.23127453014138	6.28766720724174	5.44121340801511	7.36318591289267	7.15971257623755	8.0652193606985	7.79303790252697	8.92064193674854	6.76754659605658	5.8037138970204	8.72413039992735	9.45874031832673	7.81619904136726	7.72984452014863	6.18678347480149	9.35858542447488	7.22665622938148	9.55935911343879	9.92502065613194	8.89002840333063	13.4727025719261	13.2241814199311	12.9894375188071	13.6932393703534	11.4458393788093	8.0003240882507	12.2811970604584	9.18426053227824	7.70031751883438	9.58658687127985	7.23218930179678	11.1824344788787	6.98648019349553	9.21712685120861	5.76638923719598	7.04733718557987	8.20181584940719	7.11099743527683	8.87818246173224	8.63824225175204	10.5806835655679	9.37973483713979	8.01768123283963	12.0568201116786	10.9868665968908	6.20249525569262	8.37814418305905	8.55738168938016	8.52687354937212	8.2907928528725	7.34454839981828	12.2691950418545	8.26471869029886	8.21335098496453	9.51384060493193	7.19913936231443	11.4329452922463	12.8780138403687	8.97220738630723	6.80393260188491	9.79191191769755	6.16559843182576	7.00965827337205	6.47833905708626	7.38930959656565	6.97045859965659	8.77523450534994	8.26411560655776	6.84101637315775	8.98814600125321	6.92055134349161	8.50405481930399	9.66131879048008	8.37536224508259	9.77022990744679	8.47670067940673	5.66893584213229	7.45571040898255	6.52672521568804	7.93142291044712	8.10859316695818	6.63422779044563	7.61759326553382	7.38633495024684	6.78851044756821	6.69041037816901	6.0294956760819	6.31992095712541	8.91899654138033	5.95571308182094	9.12736228829626	7.68336850907033	7.38340313259282	7.45005225282416	8.08059964437112	8.45177582994797	7.38667522040904	9.38396808018927	9.66881559436757	11.3392231588552	7.98725095037119	6.580812804109	12.0743506595411	9.10379816801706	9.94741826531106	7.91365948404018	7.60457157910076	8.45141913954836	8.85271783904217	11.7208751070742	6.80999568047713	7.60684886750142	8.55210332346594	6.58709072371071	5.73818645118834	6.83383000183941	7.80324380078741	8.38430303321266	10.4512435999943	6.97314794718153	7.35131203504697	6.7394222819166	8.40494265218961	7.6591809605495	9.68491664248932	10.8499273793537	8.64134028931064	8.80167179833123	8.88454644677072	8.17265103102439	13.0069027646728	9.07452218721021	5.98327037219225	10.5912948028444	9.98270498434056	9.00186223260975	7.19013864217612	10.287408453125	14.3019720093736	6.8532924828827	7.4554590864923	7.60348453184814	7.43549588005924	6.68908241459157	7.4570019873078	7.5653554453518	7.0701603315309	11.2712616738665	9.99298677922769	10.4292951187973	9.40491078990979	7.90385229833951	6.9969900228921	7.55343272305374	6.28263707277838	6.43433866375083	5.73574863376354	6.98578424230066	11.5139712583101	7.07741920272286	7.0120010963649	5.94117602584623	7.00402480306195	13.1651756405732	13.4448610875317	8.86699062270403	12.1573629650167	10.8217075120607	7.43161372919407	6.57015395082232	9.08436944523616	8.56482153823286	7.60043799538225	12.2720824656916	7.07094815643488	10.2018625821269	9.62461571330313	8.02307705455143	6.25518875475003	6.89021531893307	8.14547860988074	9.71528947435259	8.3750785870432	10.1170306088139	7.6089488283325	8.9848356541051	9.08091019820421	7.01458919553451	8.08970673684044	7.99399122251352	6.19743930891691	8.5875223094495	6.97768049095161	9.45877044538044	8.22235185497812	10.6509572578183	8.13977458783263	6.93231547898241	6.60749834359988	6.17948148313321	10.8966260790036	7.68328354415827	6.4791902227469	5.66994539395986	6.64943173154774	7.74219651647791	7.79128491475967	5.89564443686292	8.36582936103654	8.19448376240198	7.39483271650001	7.51232371185865	11.5790166299695	9.26346071156375	9.35889463697251	9.61959915355156	7.6518152913927	10.1885356239212	7.40910058923703	5.87691590268733	10.9739243401269	10.1069488966351	7.02866016291488	9.58315856376213	8.71464326140651	8.01002378310755	7.68923713414711	7.12368531427252	7.91492996207432	7.8896467987626	5.48523752179678	9.8392379858436	9.64272472687926	9.76916132746382	6.69315922877379	9.84485519831011	9.71568332132418	9.64007153397775	12.4054838596865	9.38622548811161	7.95674817019013	8.03548126212507	7.64713888292027	8.35754755819211	7.60453942048699	6.47965294652054	5.88941664445431	9.07527638757732	6.46119453876503	9.7330042764319	8.90125751526446	11.0502662723703	9.63744767544786	8.54359353889379	8.75217608200706	8.44691877254684	9.50977925726561	7.19970875991649	8.03056032149343	8.49794526979627	8.1101843683391	7.8571879706457	7.34311787476769	6.90640924572595	5.79803188098567	6.99673710070131	6.10671577025576	6.02634586378208	8.77607824288964	8.11178111539768	5.42986465065415	6.50246944385097	7.96498179202727	7.96299262331871	8.12032445947336	8.57259209416988	7.70001849602794	6.84451405061366	6.45034033920244	13.1754027745822	7.7718652263443	9.17216087435811	6.492698423166	10.4483882804541	9.84557295872549	7.74147731606113	7.47152038405824	11.2048718849987	8.21080493125714	6.86323225893033	9.48330756023103	9.13002286864551	7.24890791114956	8.10805944923794	8.15408188873194	8.5071678972904	7.44768503859668	10.4459405966865	9.59017732381409	10.5069814490972	9.25743712776322	8.92611985358267	6.957269258364	6.68899240523508	11.1714147032206	9.78308890536058	11.3364650106079	7.94272707241157	10.5243878261791	11.9252178777548	10.0197566955477	8.63404305668242	14.0303135669936	7.82572111407908	11.7961538728679	5.96146251570669	11.2212018909535	10.493222527374	11.119039629529	8.88654772591175	10.392796289074	6.21782621572884	10.0773433546791	8.96642965602604	6.35755261457304	8.19487414603105	7.28691737502014	7.9006744018043	6.71936651865933	9.23956206479218	6.62736198377251	9.79004307645748	5.43444208770662	9.55477860219291	9.1325467197067	7.18022204849862	10.4926551105046	9.8517895610481	6.84680049886543	10.4270245264133	8.11008681931097	7.42673046257102	6.63086110844612	7.3145339425578	7.36157611792182	6.9087971932843	6.69026864357285	9.01823314262237	8.65708635999336	9.02621925599672	9.74589220583486	12.0101621582313	10.5124052218705	9.92525532242407	9.89983615714427	10.3968969484387	7.63436149882944	7.01738696104864	7.23299344554928	7.04355817506092	8.32296092032778	7.7718892445441	7.55129714091087	7.59704145303124	10.2519066493266	6.98494929502492	6.59390379045648	7.03284149395513	7.07391159932813	6.454210430748	7.4638663699578	10.8531562776571	7.5374477618896	5.97297506873546	7.90654913239055	6.11473538726356	6.72809055327872	6.12844186608243	7.71016801715961	7.37519820236148	7.93009486101041	13.2050929932607	6.790131343717	9.00393345807353	7.31827516688435	6.63718305277644	7.07922393573737	9.30641361492621	5.55151918350599	7.03620262127959	7.42328402384725	8.81635904265266	8.56287307613097	8.06650742629499	9.68381976358876	7.21267792855629	7.20620347377731	9.56586711043207	6.89263189776863	10.2306813549281	6.24111279001197	9.14679073142283	7.06288211916551	7.02362201660728	9.17802141204947	7.90376588600418	7.92052247885547	9.98837887607794	8.86689224371531	9.274737686005	5.94120066951922	6.69673514067628	6.21446827867511	8.75171830456992	7.49744812031756	6.82122219458807	9.84120710429143	9.13957721676629	6.42245731386408	6.76392946408877	10.1974390858574	8.00459376407743	6.1828953461199	8.69845327201202	7.53849013928582	7.42994975777132	7.89879796882762	9.21564905147251	6.93927472330471	7.65148796880099	6.04705202319276	6.63884026228177	5.96374003874684	7.06138865378276	5.9444106036718	6.65277547097136	8.68607302668135	8.36502860781475	6.96849149620877	11.2723917682069	12.0049527374761	12.2297293215788	6.36497164064528	6.66890673608747	9.16112808430374	11.9835298146073	11.0379255784964	6.7522032369593	9.71709092540626	8.8846801511203	10.4926684228393	8.70384198377942	9.28028768424385	9.33568905546205	7.83243781727419	7.84666560266476	8.20625347542208	8.51301423178228	9.37951448235795	8.11561040821453	8.07835933313475	11.6532763038421	9.74204132000936	9.38979807713003	6.98174684225964	11.8904571483196	7.33894684680932	10.0051028534173	13.4973149259275	10.3186586402666	10.0358969343814	11.7482187188078	9.66817549261416	10.8118180604495	12.6427686989747	6.64838251721843	8.66773425877479	11.0483093666274	10.5811686398296	6.22188115630401	10.2256332236945	9.29135867615195	7.08707538655869	5.91525412668963	7.06151789170112	7.86405823192437	8.07424210214872	7.6211382220291	6.62809902489692	8.19414187462286	6.25139477461939	6.35544347924263	5.35926304962889	9.37820074846276	7.67786493506568	7.32694828310446	5.83496561146797	6.89309485411377	10.6872206455473	7.38129269447064	9.01304189695225	7.10257119072152	9.81556568653401	6.80911282310849	7.10620406223992	9.7709799847601	11.8487461104853	12.6458953836933	7.13016962302261	6.60137221010052	6.16120987008192	6.2934638549346	6.91841731486417	9.33858871122701	6.59320866476162	10.5249613999163	7.8894279816976	8.4612584336402	6.40927583445631	6.84380939282768	9.06626482700434	5.84312150358024	8.43167579793023	8.08308331662408	11.9578019043287	9.35249207656765	7.3010026833391	7.19612791731423	12.7384466009839	9.76101345206881	6.37213823799578	7.19614925816912	9.13164893633876	7.68107909288641	8.75373658475871	8.05788462969287	7.34965426952243	5.64757244016021	6.76458974063313	9.41656405903444	7.65558168315153	7.54286977123262	9.3216450487995	6.01542467202863	7.37510151713529	8.05939573592441	8.64293846133073	9.86706245950333	7.97347116723674	8.54644651481936	6.69060291941691	6.70028667921357	7.78841606254643	9.17795431282793	10.6635418838145	6.13252250313492	8.37513605282284	6.44834301719915	9.87637432462442	7.58723515722901	8.56688291027261	12.6657287036805	7.32473781746029	7.67708333542106	7.36840415396434	10.0794087258987	7.79537145669341	12.1215400197731	5.54093414193658	7.31009931503234	6.60816178566557	5.83900787917331	9.30167638265136	7.03699921114389	6.39894258284265	8.13613852386072	7.93185126621059	9.58688226028871	5.99494174802121	6.61408609869218	8.4220714312404	7.08002995767028	8.76838760967946	9.43250472493659	8.03090388294503	8.41041795151821	9.22701307354739	9.90868748890334	6.80342837745879	8.66259365412594	9.65588170064046	8.798818553902	7.64317513654877	6.72222430464919	7.6315190342144	6.8525283333026	8.69018429966453	6.88972845234139	9.90336128322945	7.98823963049441	7.62170932313388	8.05731930931439	9.00175175982863	7.08400793991182	10.1809037140681	7.09454091260421	7.99655964434152	5.74098825605959	9.24435139935595	5.6123266870491	7.49620847908707	7.68844552325562	8.3911379896932	7.93147956324651	6.24488595152014	10.2641906633374	9.01499314530886	7.58642597943045	7.31107480649323	7.63029264049746	7.14365556042579	9.2726129922151	8.20837110667704	7.92979515683708	6.99122028368055	10.5464346867028	7.01072800568321	6.75595446485216	10.2250656990853	6.6939384998497	7.98013684994919	6.64320071736729	8.77461342226274	10.4174405541212	7.97009453398558	7.90468327859575	6.58238642703628	7.03762633149627	9.25613281003976	8.89791051985886	11.1032951306139	7.44419561063447	8.64677240742179	8.69253131186162	7.26541203258985	8.9921961202984	7.77868186977049	8.6088302388933	6.71959642277031	6.29012411524465	12.0487751026798	11.978289459151	6.37145926869343	6.53817787459669	7.35709864354326	12.6538145601813	8.68971033144379	7.91750932118991	6.25837159280889	9.44345970476734	9.48764229409961	8.71874112297072	9.34593051544386	7.17794695118801	6.95993462974638	10.3348392154879	6.30613508916133	8.65835066555135	7.42817426098351	7.81144286990069	7.74239452839474	7.12707410865287	5.98809244361205	12.2495964027627	6.50754773104651	10.4988949200402	8.48410499585675	8.35133839487029	6.79794373414082	9.90494373120514	6.81033392097129	11.1582629205864	6.17885319835346	7.08361353751012	7.81524287532063	7.86655490761736	6.62579477562781	10.2603142114138	7.72268459668445	8.90700308471296	5.89498300161165	7.3139110469868	6.01191235870694	8.50446489197141	10.6090449482418	9.03299058629641	7.37285952247517	8.54554874393394	7.19684232012276	9.04217133023452	7.74029185746008	9.97026569469774	7.51796692004167	7.42349867531781	7.18463244349912	6.71093635619849	8.05544671449692	6.94133378986888	9.15690102981834	6.72790866499982	8.72977024397886	7.45300855560137	8.43138545471518	6.58963996228771	7.19565076352008	8.05992203639356	7.74115603597381	7.7223576696875	7.11477160968702	5.814426582207	10.89037143234	10.0313461410556	9.81262980672162	5.50188896423178	6.31281847510641	7.88018871340488	9.63358807033499	7.24502142276275	7.47325131443602	6.23035638871731	10.9849049003269	8.41457111245865	7.2967811103753	9.47800737551018	7.78256949416288	9.07380655852355	5.54833887424157	5.98290970230663	7.1125381992137	8.68047249185876	10.8307394476108	6.25408480557529	7.26752915685818	6.77763100115783	11.0368631372873	9.39470669074031	7.18082400749821	6.60784614534951	6.16958808414137	8.05123226998006	9.68080088439326	7.9931241593357	7.90068538521459	7.95719953929298	7.74171315898325	8.7019140913845	6.14036885444069	7.49439180608959	6.37776733333453	7.59649179711651	7.08512879342876	7.47359838738852	10.3760542972918	8.9901826062885	5.79615469210551	6.06348139263752	8.20746841951753	9.69992629591765	6.8111584995878	7.03046125761942	8.70674301393164	7.75568200920296	9.73016394591086	5.53769996806622	5.71809210219564	6.63380903646502	9.81369248210371	5.73995545211997	9.17546176328279	7.07597812868853	9.83052870973412	5.68557734047172	7.6396981556866	8.9851283246711	7.50355919475527	8.54524314753126	6.40018854357134	9.44606574237476	12.6899656916731	6.20157930459314	6.39334642377799	14.1277574751619	7.14862443632309	6.8756689047415	6.7656913859483	6.76344637002093	8.88107905203492	10.0682550323418	8.98501317614827	8.80027826316553	8.53965942752174	10.5575015268397	8.64988587850355	7.5899948131969	5.58467262826712	5.84718134909855	8.7309824355242	5.76761454857004	11.2578858239464	7.72268125131551	8.85308048908015	5.84763894533486	11.8481526016393	7.75828609037727	7.50411538655723	8.74862620323811	12.0346823383642	7.23757280704669	6.52444062154108	7.73615589733454	8.04445082783952	7.92380874771046	7.23124899955889	6.72478155508637	6.5467637080545	8.15818768422696	6.60063594706649	8.97196937898823	6.07081949068947	10.2810421193599	8.17760142588171	6.44452320092733	8.34948537175801	7.31684683108521	7.16910093850447	8.5093201784028	8.68741871576313	6.77361196782039	9.11313493962363	9.53488014535404	9.57322077574329	9.28135849466777	6.43684493722292	6.66355530606417	8.0762367311392	11.6273531598629	11.7729580906495	9.78603743351416	7.2865999416406	5.76112954119575	8.99500083025506	8.67411953488602	9.38494865670008	7.76025562762283	11.1806259382483	7.35700504812944	8.99197526693522	7.88646515233404	8.38739975951095	6.04660463631502	7.7754381543041	12.6684378313357	6.7971496909252	9.5177170383213	7.09572520714912	5.79826953243889	12.4539070599729	9.12741698119623	7.4175920628756	6.22364232867068	6.8634654867683	8.01391382878383	8.47290978364118	6.17465157094896	5.48483634585508	12.6035191057174	9.76861748185936	7.83959106434623	5.91456313217972	5.86731961487491	5.91162312716127	8.41917306728737	9.0863911759969	8.58107906761896	9.91894030945983	8.56086905099782	9.81443039571963	7.4339455574144	7.81310511708414	6.05220147776173	6.6676710307411	6.67623367818831	6.55264503384238	7.98984925963217	8.82425008889806	8.56591173110568	9.56483180050032	6.64216818432462	7.51366946789284	7.56200394651293	11.6076401769792	8.58399863498532	5.88899595846158	6.64572538914204	7.06851419954072	6.22556324372868	7.01849691943447	6.29881679832712	7.74470124954721	8.16620695664917	6.23673016405911	9.1680011684609	8.93039626265783	5.87744143921056	8.2242650823563	5.85561214438177	9.82112946056405	6.06764282476012	9.14167073030409	8.56998273807453	6.0188521739258	10.4849047320303	8.27759364263252	7.12204264289007	9.04026534061972	9.64687358312972	9.55482826437091	9.73781483957444	6.86157256517484	7.88003359468733	6.4411905524074	8.53858069944804	5.83842052010011	6.73788524347741	7.17001041657644	7.54150330896556	8.95295811191636	6.66489502562578	6.5839278190432	6.75128990724679	7.65580696382532	6.0839002174721	7.71051314054996	5.62533593030467	10.198932555704	10.1815532033335	6.72821338631656	6.21743555979826	8.43275887938116	6.81176696474522	8.31172521919049	9.13223696661067	7.0732903132638	8.76052844113519	9.67631929452179	7.77804594372132	7.3183675138761	8.64330055181956	8.34523339306425	6.28815298169679	9.04143410459029	7.95823621901374	5.88111484475657	10.2474332288631	7.6364892976085	7.34713428409151	11.462975757442	7.37977754472532	7.21407853740773	9.74575934436512	8.69407331275218	8.55278763096619	7.17174013771908	6.71028865526896	8.48920279655029	6.73857172498539	6.72370074561191	7.00198877346511	9.19575541515712	7.84444392940745	9.2823388597925	8.16960649878822	7.41270190318491	7.18323072422297	6.43720844588199	6.16410562206475	6.10551996911255	5.71812278409376	10.9997347021311	7.29090809751824	12.039875600668	8.19698204543713	8.1297880571239	7.34000584457938	7.24008310362515	9.9177562267731	8.8263960973884	8.03090349696683	9.89621447123314	6.14825958649781	11.2409035768927	9.22842795512129	8.88091931780763	8.59278297751143	5.60900477786007	7.44092141853249	6.85160994513164	7.47410209107024	10.7280402287045	11.0332448771699	11.1887558747926	7.4505146107133	6.77208138838607	5.9083712625912	7.8182687121444	6.52882035349075	9.01339199984277	8.93125552608698	9.21823692027534	7.44943612261736	9.97170006438015	10.1635509493234	6.45629507493575	8.79015662465624	8.1934419927569	8.71496281282598	12.7765052237906	9.71269797141237	5.33022005631897	6.73671103814013	9.87721720196501	8.68146373331903	6.82377040844099	6.28585962052007	7.5717847524838	10.1863314705071	6.09577159641545	9.9999697452027	9.13522451476613	5.81738687412957	9.61198856321949	8.22754786229779	10.7338149470164	6.97696265107033	11.6433880751263	8.42168788999743	7.51588129522702	9.30330246190538	6.82182732340633	9.67687316358609	10.0758064142677	10.850166926515	7.36938375795109	8.91022038968163	10.3056476422945	6.38733419178743	6.4574936463752	6.26902792947427	6.13999959285185	6.82770651210563	6.88441844259564	6.9108582423305	8.0284918201697	6.2310405936092	10.5011848116599	10.8604055730098	6.96318662172737	7.53018730021855	7.97646038725376	6.27384605852098	9.1056459178454	7.91351252853238	7.26828699939482	5.93056156522016	6.5085836432385	7.39255331118257	8.87364189180129	8.66522791602491	6.38157166637753	7.21439194064664	8.44003613478022	7.4601206861078	6.69673319436216	7.73434090187375	7.82059265516224	7.29558901373494	5.90490484276851	9.79056978768413	8.04129511432709	7.91094278523381	8.637765351489	5.63049432832151	8.0060831676874	11.0579467178911	7.35682707694212	5.52109416460137	7.38181575126521	7.61159813550162	6.8117373113879	9.85864617339469	8.06025754258119	9.38588405395032	6.21254477595712	5.22848643841961	6.78611776032273	7.54657269221447	7.57998998209176	7.19570998598839	6.87860246988261	8.65247544031569	7.67422702146963	8.7218153867169	7.41756431122742	6.32281675698309	8.01070384067567	7.25514702299754	5.11407460150076	7.71142038263318	9.94425240618916	8.12101793006639	7.41882381632348	8.1290908575215	11.9587940786787	13.4729538575249	7.05508731970861	11.2414744964655	7.52271939879284	8.63183096824397	9.90865072954327	13.2933379381183	6.82527830702942	11.9391239364436	7.00919207305432	6.45138583753154	6.08896008875358	13.557705609979	9.20741987336945	9.38632022441001	7.15932915794514	7.18724410110599	10.7749792935603	9.1571986372944	7.46784871908769	8.17352366462407	6.57742998097181	6.78625038505172	7.56219357982687	13.4498534044108	7.03653791926558	11.681842785151	7.92850082940225	8.08236205408243	8.0634905893564	8.76170972362186	5.73212594750943	6.82359127974238	9.98596984969045	7.16873684635986	7.59157574792268	9.52133583514943	12.6979835018912	10.2175640584238	9.94713400068164	7.06674420460441	8.63744623188323	8.17833551771074	7.83638441990313	7.71147914338016	10.2425576394463	6.10133272416909	9.01272649716962	11.9923538115437	12.1755030063412	7.06060542086387	7.82981523268705	5.37437235074913	10.3258709347172	10.1462844728464	7.45397844345265	6.19494601463336	9.45572730668539	9.07366605059455	6.38232818440275	7.77674148739927	8.99327769448402	7.84619934376198	9.79822298660338	10.1357096627795	9.11163020531364	9.64493305053552	6.69895320452374	7.91832871878428	5.77786739164031	5.9794148373819	8.22087094326741	11.5215314012375	11.2177616985502	9.51389445813919	8.30540458362807	7.44497621047308	10.4929192322918	9.85199930623375	10.0694487010394	10.0712045119182	7.39787850344585	6.81704542460542	10.5763812867981	6.88927718800158	9.7307533704924	8.34652289458537	5.21049241253673	10.5644519373123	5.99842767125387	11.5210351260396	6.28176414053761	10.3552814669868	6.76504182325137	9.44059909287518	9.83020936258185	7.8670924672723	7.39299182263775	11.9462171095945	7.34653895477798	6.09064672681788	7.2737288752961	8.02903647056791	9.85445498780978	7.07269275692927	9.95726233779174	11.3115758478266	9.24591849088919	9.9747250636614	9.67805420502945	13.2873443638351	8.20611537990762	9.12714638452364	9.7782536175208	6.53583085044626	12.1562750555342	8.71329700478952	6.3719237328526	9.56444653419318	7.9804122872855	9.67708404668451	7.84063605094916	9.6306544203492	8.83290381187165	7.06703559031297	7.77254543332826	7.47541078475047	8.38720077420788	10.0346963414081	9.21636590890656	11.6046642514321	9.20682378316398	5.56544179947265	7.35368526011493	7.84323378123173	6.14784820628464	8.32251099879541	10.2479637989471	8.20457458200066	6.06964465375679	8.61849264068107	5.90278724214708	8.36365288293666	6.98949025493971	8.77798318653867	6.59459022499524	6.76971030988753	7.71256337936305	8.65950202401249	7.82315626598831	6.21349188419304	8.80103755252269	9.58467917164447	9.62808735800019	7.08127392963469	6.7571971105398	7.30258746970461	8.85236492645038	9.67485526725805	6.1368355292924	6.47529134596668	6.84479950599038	12.6112450580019	5.61343847843183	9.57953210746059	8.1824740837754	6.26639318065804	8.52476677631302	8.13730208646066	8.14140078849621	9.06559878563103	7.61898559050123	9.58819436908466	9.25302453041918	7.85402635190218	13.0940126389083	12.0140705841974	6.72281601808175	7.89254235879347	11.0030582013078	8.8948420728584	7.29903799925837	6.57308106655938	9.32541890459633	8.42114640227495	11.2528655539265	6.71012957708512	8.76262997416993	8.36746224213105	7.43692511143585	6.60002106676237	7.9518373733304	8.14636319788109	8.75942749117257	8.95718080003317	8.27423999563901	6.83820293752566	9.32345458657756	8.32670932657757	7.55004422241919	7.95729986949455	9.06761894125699	11.7360443147506	11.349924109955	11.9247168162731	7.36330424537107	9.97461470043798	9.56467850616257	6.30446035188451	8.30570482773193	10.5194856831008	5.26800303722253	6.65471548291242	6.85045741929958	6.84762378581115	8.30510651120658	7.10198270300978	5.72463556750699	6.40595709679914	9.36820234843706	8.20955425978385	7.10329967189516	9.0373429319984	8.69189798743205	9.5281772074512	10.098345062078	5.8867200847449	9.95034967045043	8.86361704567541	7.47658623461354	7.00881900430326	8.14824817602824	10.11211349226	8.2356743893158	10.5250627966406	7.77352615839605	8.19679730137724	8.1638216218286	6.63365248070721	7.24938038094857	7.84455680722822	6.40244813604318	7.50993750659157	6.9530892330917	9.85163004690053	10.4005103119415	9.07821566967766	8.78567970284719	5.23254374964967	11.596252228897	9.31380112592558	8.61409559149291	7.7351778553588	7.46568246027182	8.06545453072028	9.33869910072512	11.5583952766461	6.3573507047171	8.16704134955747	7.27836563215919	7.27143528030815	6.2141596571364	10.242065922155	7.84745741499007	8.08802377282791	6.73660123278327	5.94713246228152	9.86367171242199	8.14193839792211	10.387199746938	9.52532372762509	6.52297592182024	5.96878084455964	7.9377781152891	9.28721262093407	6.22268699387672	6.64498721323831	6.54889465941137	10.5451995558609	7.8832131926882	8.90386099631686	6.76799404820266	8.3751871315943	8.31118151935413	7.64392484715331	9.62850319047106	10.7747810939171	8.61287182118237	8.96831735937079	6.56607070370711	7.00340571966737	10.3626960543418	7.96806644735596	8.28349996283768	9.41765972253469	8.4903802643655	6.59793101250895	11.3307662847322	9.23639875876431	8.86209793135236	7.42885870989657	6.6389202872115	9.89840570951191	7.10663775198527	7.55007869627144	7.67741032735834	10.7326680210539	6.96948343846575	7.24503273588103	6.84646982438732	6.77286719018735	8.28736703599738	7.05557610986596	7.68126698345534	6.5562623322472	8.92980975012576	6.93940715091786	8.90149185638764	8.43787279178184	7.82914507971798	9.09123113542908	14.065847045873	7.28830136983802	7.43417497247317	5.40492541007621	10.2136000583408	10.1854916907719	7.64832689273259	10.8856383098344	11.6340479208445	7.85128844800584	8.23842936015622	10.133055602398	6.97532694992145	10.7933285517696	7.71459052372195	7.35126072237461	7.50912866617245	6.63209209457989	11.4079620117888	8.11743746379592	7.95871796263193	10.4691547385869	7.0180764041056	9.30098741227578	6.12374176970014	7.47378523824631	7.89380482094161	6.24343436570753	8.00837967208716	8.04337864424089	7.07604471753328	7.97418031308627	8.65807905079239	9.68200329529476	6.42685932239763	6.58549279408627	6.94833560373406	7.80995236093587	6.85245670082408	7.93741493732994	6.51151100674439	6.69094004905102	7.90918256189793	9.25195846899103	6.14265388320469	6.41567766792088	7.47140946551336	8.12209483245585	5.82904515763199	6.31399767445285	9.06746973854343	7.37518604105406	8.44825813183323	6.75282584316366	9.84338014470135	6.3463917497804	7.46706385458045	9.56236378234954	10.2861445464887	8.77366618795577	8.79134762661273	8.91336667921589	9.41557104144436	8.14114227860492	10.003196799753	6.96465591437653	8.56147466585736	7.48315630481569	9.01062539526295	7.41424088482196	8.12874357401243	6.78374308736225	9.21649369381356	6.46067313391709	7.90561945410067	6.7661180822521	7.82238489576017	11.6885909337238	7.53615827875225	6.86483374849037	7.10643997046771	8.12954728376663	8.20680470031196	7.31324725943744	7.95908758265225	9.27576816132618	12.3463319598422	10.1304632965976	10.0345587096414	7.83597844869131	10.9775771328246	9.96439872333739	9.34938504116056	9.01568763925808	10.6171210305539	6.47975361736629	9.75244833576438	6.98816771477593	7.60446524546692	6.06102502672512	5.12947773958271	8.9650940667788	8.70373666790939	9.23627456610323	8.49413706889451	7.73241159580726	7.05942977364497	7.7792132025153	6.71778301724833	9.32871891560915	6.93189222488308	7.69052245399413	9.75950366442643	8.68127316284659	6.6828939291438	6.49961737414616	6.95471696127223	7.09542405732428	8.29513610890058	7.93524425855922	10.1082024523041	12.6180997578339	10.6636999614812	8.64453335137015	8.89063747831937	9.24161455890242	10.1800076868122	9.08720211958097	7.58347843892845	8.53284734638853	5.75981115009881	10.5330929421741	7.0438076120029	7.20840717626255	10.6878395029379	8.28745039778937	8.18639532729559	6.09698877390044	10.6249150032857	7.33896305863696	9.48259371446843	8.47114344780033	7.65074469087145	6.32785601133885	6.7663035630291	5.92352700316458	7.65561823107359	7.25916584992464	9.57883529041019	6.19043309911233	7.90529777808176	13.1799884538185	5.54642429463113	7.92336344236475	8.37342447689789	10.4410784839843	10.7636910701764	9.06452373102878	11.0866826703717	9.66833182274039	9.7349981889801	13.3399025490112	10.5549759672651	7.99985840770434	10.0857116460549	7.40462961209669	8.93468458300629	7.21901030512994	10.6295410514604	6.76795514482891	6.55522038922343	5.54194198225551	7.45221557382887	9.74735404954645	6.36631579778938	7.01827811101283	11.1727565021854	9.81031884539002	6.22028843899666	10.4898223961631	7.05812515196079	6.65966546570226	7.69570003301029	7.02990903731377	8.72423877286367	8.12557232561882	9.43278666349176	8.28090056423087	9.32066357222411	11.2686915801375	7.08562312022776	5.85562434745752	10.1382585291072	9.46922518555067	8.6364501450808	6.75590215876817	7.19818688774288	7.69183250667639	7.56108373753054	6.98996683516883	5.76690469918438	6.93929364227939	8.9552304615243	11.7180949750129	9.71119454638949	8.30761140257774	8.483791459443	8.86388033202628	7.89223220076216	7.75509661083475	9.6076163848289	6.77662038644218	6.4337187130722	10.1803931337304	8.47612842733573	6.25589827362763	7.5127869925792	6.8034844110982	8.726655473847	7.60054358598238	9.93763524072414	9.46420310138781	7.11007335563913	8.24831142401889	8.18664516211209	5.55234328216624	6.89747496152356	6.84317648902853	10.4468210840851	8.56585259242183	6.85427349408459	8.03762775425101	7.86732291219999	9.94116481777638	6.33121871782049	10.5143597839479	7.0212404969323	10.3598941216549	10.0597855157468	6.75674909723719	10.4626673616469	11.2533316873656	7.33939198236049	6.47530155730723	5.82404500772135	8.03653741393342	7.02269534513439	9.78333866496271	8.04279957094911	6.21341978431071	8.21257630826932	6.78703216583022	9.21400570882551	5.9433676660642	6.3793494472452	8.33102369386799	7.6081667457449	11.3844383564463	8.42115170330292	11.9641581516684	8.2572314162495	7.80528293442145	7.99088775067423	8.45305480718065	9.11010015161276	5.58908305819455	6.31054366908114	9.03987394384935	12.0597611164691	8.4232099744428	6.99863372665097	5.72748093135326	5.71741309823697	6.65509616090724	8.0477610348964	6.34276330559655	10.1854587482705	7.61409986458293	7.68510207540124	8.75575274601346	9.56925697727742	8.99636477318921	8.04394868763414	6.88691298198697	7.63456776508488	8.23620611952604	10.0522342084471	8.82296068239033	7.96979376438327	8.8859044859568	6.85195692164807	6.73433700187766	11.8440760398054	11.0206224909408	6.85313793899107	7.2388806311247	13.3075040412197	7.39078229159783	7.20690060665721	9.14156974621877	11.6518903405623	8.70050736778642	8.18749760127846	6.37048718925144	6.33516637935191	10.0875535594293	8.90725731029459	8.21365468623754	5.39392758370565	7.89808590051457	7.11420046558238	8.43337282936695	8.17341457057583	9.71664467280248	6.06625450311289	8.37725308913703	8.90872921353007	10.0133204193547	9.35463070703016	7.88736291154286	7.65810032062461	7.10371955640071	6.44374642583968	6.68681481645856	8.04841286163975	8.27760958290129	11.3446460535144	8.00393244913053	6.39291163059174	10.0249779474047	9.12167773601893	7.11445255450294	8.95809327709182	8.44430297641263	6.27731865868369	7.62860668554455	6.73039312267343	8.74248168055439	8.66910236250505	6.93159041517298	6.04852451865617	8.7315881495677	8.06032788685864	8.41154200759756	8.81874844150325	6.82248660700415	9.67406091088917	10.0219449518665	7.43369800508476	8.58227320451898	7.66524856468822	6.87525707568715	8.43055913340239	11.7056066693043	6.65604141071527	11.4293834407478	6.32199304286217	7.59175473103738	8.67494720308681	7.38694243308509	6.95406413632686	7.95197966124307	9.44751375863285	8.13615072389731	6.18472137950604	10.7742134239364	9.96746426284944	11.0658888504302	11.9309053020683	10.6697976067742	10.7359385619997	10.499872663912	11.0351145546155	8.00674310523717	5.90152126769134	9.49973107408492	8.00192226748608	6.87867024235096	8.32510329469448	7.3205006014072	8.16798828379549	10.2000700954148	9.63930335909608	8.32466758036825	10.5889352566164	7.42891612321043	8.13030407063692	8.77846052400252	7.53705103696767	6.67817002372106	7.77006780797221	7.47445350053087	7.19916752839552	7.59186409867742	6.98943543811871	8.33746303519828	8.71186089572545	8.46806532067548	6.25362182103222	7.93679748970056	8.30903713564489	8.82757512057504	10.085680060503	10.1402689811964	7.15583628108062	5.29495216824166	7.12249912813915	8.30538703288991	8.07037299977862	8.84989036781725	9.26749761523376	6.96236358471144	7.09378286744343	7.83805437036981	8.06036835217389	5.59158470406184	5.71960432663668	10.4441917753948	11.2692601994532	7.92226559974896	9.62314176324131	8.55663199738503	8.61336088679559	6.60113202998082	7.13911288955631	7.62895352002341	6.90165016704865	7.0150723867423	8.3728928850245	6.90733714696364	7.1734202331241	8.21534139390552	6.67852978122864	8.37366859034815	9.29919288145715	6.20361472330633	7.47888446720875	10.0144022857643	7.16702599703982	9.53596708320092	5.97912201594341	7.7817293179924	7.74278858553317	6.64313809942688	6.50948917965419	8.32559142806037	9.69167090818661	7.87275127166981	7.98439923402561	5.42800957890663	5.84496143897939	6.43122688473819	8.30384875907626	7.22893257158043	5.71257410488342	7.72049985363916	6.08798841372228	6.10426448418887	8.37213717599195	6.6804453339842	6.29992549556979	9.22711802077149	8.41312161986923	10.2279844266184	5.38230304305323	7.87286023372593	7.41980103412745	7.42892139574716	5.07045094230166	8.0768679698863	9.26944992617279	8.72376965514353	9.0892402751209	9.65311345048984	8.36361242761679	8.29519299234297	5.86723488083059	7.19257750202627	6.52954501128775	6.43247567441891	6.94693550217873	10.9182191223304	9.12828655435722	8.50735156116564	6.39808820303831	5.83882093796187	7.00825529940916	6.33788951009633	6.6397111809844	6.38615311277762	10.4999835074483	8.4041251793452	7.69278523533066	7.69063093752935	9.01009998395217	9.96273756440359	8.39712765079042	6.3402051208007	5.75219756941597	6.57835777356294	8.16855467256231	10.366402872073	8.89452816585798	9.40167863722262	9.81062239127014	11.7367047040048	7.85494757146426	8.84910076406552	6.64487019986694	6.82561209391395	5.82412340767474	8.26167081564143	7.53088453406338	11.1003443883716	7.97135692114363	9.62104980419268	7.98867608855845	6.16706160226334	6.54892484775145	7.01883012971811	7.57201395521056	7.30942867960545	9.43485496204815	7.45162920167534	7.21063409780493	7.59670302743701	7.02292745692509	7.44540197221146	8.74693234056341	7.50242890878683	8.10294272517755	7.76112840893865	6.91669210811886	7.19418526624808	8.90024180825941	6.03143227177582	6.8765867143282	8.99566546114321	7.44748610124598	6.68283497568708	8.44378759718663	8.29177794255965	5.77314421982653	7.99347120559146	6.17195054945342	6.4427359925901	8.72742449617508	9.82742872224603	6.98645073783509	7.20403611067803	8.63692164764724	7.27374779387719	12.5409776867636	8.2632882133789	7.60160062640905	8.93551593687855	11.3407205360817	6.53750318368929	8.96909370650153	10.7883020587659	9.52366241656197	7.40944919016621	8.16057987498465	7.21857387302494	6.60418069982759	10.2761764130302	6.21621000446563	6.5844664966637	8.06773301552577	7.71676023344022	7.60544425613979	9.2130509190231	8.75757344540344	7.11112230498953	9.62330176991256	7.32097229880951	7.6891574056266	8.81694159822323	5.63595512124783	9.19369261151329	6.09430223924874	7.7152084404898	7.20587119193664	8.61123584348228	9.49242942375555	7.52075113375021	7.80666014563193	6.43204667101366	11.2466574724176	11.2118073155051	9.47102004542741	8.48254453445459	5.78159005315077	6.50337103568498	9.49017541514619	8.06453285201041	8.1521523580147	8.68219381555465	7.95684203084072	7.29425187180423	12.4610533008993	7.72299377086764	10.4893933923582	9.51959015276478	10.2135269417362	8.4791005874501	9.44328425467553	7.95684365607959	7.4273686800177	5.42286374010988	8.16945959081791	10.6383454944	7.3344497672033	10.2640240159947	13.8678769754876	14.2157700781879	13.7782874556043	9.4730555961965	8.96099235603728	8.83982190933511	9.02863744143196	11.5725131214966	11.9353362599159	6.9550741805365	7.05608066510368	8.15199124021265	12.1130925236621	6.35603267197737	9.2680275719465	6.84237881066809	8.3758382274585	6.91885622021322	8.33271239394629	11.8664509473746	12.0930628818459	7.43234856534785	7.1492923466614	10.6087721639786	11.4995945760394	7.96186906786866	9.36106172268016	8.78132100747954	12.1084127592832	10.0875108803951	7.4530678964448	8.12020473677333	7.80548601247794	8.64008830988941	8.48644956455861	8.29827933071606	6.94123029021402	10.1451946371007	7.25875326467619	9.83949584216787	6.11992215830897	11.4122850789826	7.40544977341616	9.20764748409947	10.1954077899803	11.0238333046795	10.535144198737	10.3205363450337	9.55391796705275	8.74908214724557	10.3494752946725	10.3533821105407	9.07575614507085	11.1301423026722	11.262621634934	9.31754316091404	10.7462955083741	7.70011655903767	9.51276864604562	8.24909734730767	8.55911411238647	6.58302255609231	7.99746098907801	8.56817688834856	10.2347319797196	7.47254213991877	10.9458404004024	8.07132023108597	9.63202530203848	9.71462521442105	9.20531007655972	9.59775502108155	5.60898616354523	8.55351755962439	6.70288016903707	10.239750098621	6.33894864305374	8.44513363057153	5.81011866382771	10.2903884699478	7.25145621932976	8.10224455041711	8.53950506282134	9.05935194759729	7.58638238331719	6.12882563774262	8.035423162881	7.07632675080878	8.53580622648547	9.32504577187511	7.03478520351824	8.73023052133795	10.2284473077208	7.9828186270266	11.0770841465399	9.84920238230833	8.74941011254386	8.77286673460427	11.6529916942394	7.08481649973928	7.71032998478592	6.05959853703034	7.13087205999816	8.66770000231778	6.22400835017826	6.43427096081569	6.4690534789613	9.49247427181994	8.03391792348224	8.08968672633158	7.67909392664134	6.47379971414972	11.2615895351621	10.0075488186996	5.81713265650917	5.8805992116798	6.8267481706212	6.78098451575312	10.9277098625217	9.49483803295568	7.01271578817579	6.9927389973305	9.74057526044038	7.62571706973571	9.62884622580657	7.06269485978141	7.60726775821672	8.17818008594178	7.13315927304507	8.91506012076459	5.77464780304858	8.10854013325114	7.817164421683	9.2867868053426	8.36524230792337	7.28054111465692	8.2363202753317	8.31841806294387	7.1021399504433	8.10807079142098	11.0689564205676	6.73416727828127	8.70228543155785	9.46786011027459	8.5384406091659	8.44976746829149	7.73778559883084	9.32015686966417	6.552668691728	11.9245007609483	8.18954990895327	8.68665819921576	8.04979258777805	7.57918992653449	12.3534442176871	7.79374596270013	7.18881630209955	11.8864220250724	9.26263590000346	9.2202292388206	7.2418842683391	6.32543740205757	8.32730755280697	7.79023136910583	8.8442444454187	6.19457667936286	7.35478530441395	9.16022162754282	8.68905399873061	7.30789471801456	6.26732394987397	6.53859274517109	6.92704821056008	6.76187612638568	7.44556123852651	6.30602154418845	7.07035113127967	6.36568427335144	6.01518589320988	6.88097347054822	8.45750365346049	8.39111092716404	14.1467420266865	7.48814948352041	7.80915949335949	7.58080066753248	7.04770805718835	9.11849471027306	7.04583135303836	9.48847591915478	5.89410910304265	7.10197608942438	10.5790043186627	6.34126006574472	8.62804687315852	7.51448073620765	9.11556400573373	6.33186049400226	10.157344653461	5.97332859005246	6.83891298376295	10.0211184298256	7.33570893828531	8.58855458042224	8.55991120096549	9.44219192428807	8.39483206790382	10.1604123268654	11.6846770319496	6.78180676964578	9.35914029911014	10.3325315159886	10.4299992360321	10.0312458138116	6.25045632059403	6.67812369226157	8.1650738692106	9.67171358469686	7.42569627957222	5.29159265787208	11.074045066123	7.12499781677694	8.56873770392355	6.45347571593222	7.0811635965785	8.44377947950565	6.652914918002	6.725479068304	7.99598954258368	6.27722364805778	7.10988189122063	7.7644118498254	8.2752182014924	12.4879325236958	8.33361796333662	5.33283489169714	6.67841841383385	8.02874890222473	6.70510622837492	6.51886243073295	7.40145476342032	6.81400448352818	9.0902133598548	8.15316975262094	6.66093398194841	10.7499058763824	11.5564207460416	9.04922437311168	6.53572096096388	7.98570612412911	7.15330538401202	8.62291730017454	10.6188977521714	12.0592370270626	8.26831717467653	6.93331855815078	9.92121081935682	6.28803284525983	8.84157129395196	11.4899843092545	7.65188255401492	10.3600907644474	8.71208309520565	9.11475829181781	13.0400181723591	7.97000958399954	6.93736098048398	7.15386054919381	6.88944834448882	8.47425731683782	6.56513603937234	6.3380330188693	8.52271621142979	8.49097747660508	5.8655633927914	7.06694825607003	6.99244648178884	7.15347415413839	7.77706736689819	6.15722382472656	8.16265389593893	6.83278008068718	13.9577699498669	5.61128837926905	7.5328820960679	7.74400731298074	6.73931173786801	8.06275191133165	11.4866071352047	9.19558308225316	5.70496191171536	8.08634032899523	9.4642559813585	6.97633665317612	7.3094503178729	7.0023518017182	10.3121511341063	6.19379359641319	5.92235234407756	9.79216357045798	9.28316431483328	9.06122817934051	8.17951151672448	7.2984487773466	7.08709543320315	5.92363510360184	5.9313888564146	6.66419247495893	7.64838224221694	8.61553299428438	9.1967459730743	7.1833099066217	9.12840380467601	7.8128483371813	7.93931998556183	5.75419263896541	9.78342229039609	12.6915425151799	6.42596731475854	7.43667690448913	5.30731053053923	8.06146237632631	6.65658885165063	7.81118489499814	7.25324788165743	6.33558892634947	7.46715513983633	8.93440728977558	7.5496207732255	6.61584826356526	8.92792649748232	10.2275382370017	9.58739412467663	6.82852300029758	7.74616147446808	9.95903326510414	11.4998473216579	7.36663197100091	12.144717821178	6.84735028571284	10.7503202761307	7.00796591329782	8.47853607913158	13.0498370773221	7.13466866006282	7.41273863521888	8.60003825726284	6.48722659430909	7.26235445977407	10.2613649070842	9.25072972570166	10.0107384344777	7.50377391020109	6.62236017680971	6.77341819651842	5.40794607536173	10.2479023657651	7.81546024143838	10.2724536926308	5.51432331412187	7.52438453053588	8.089327601683	10.7324360342778	5.61411874446395	9.25475972564357	12.5272065612277	9.86224072848862	11.0276410888866	10.8906240325405	12.8774330579746	6.82684598973839	6.58748126963413	6.14378504819034	8.05168774952271	7.21684718142242	8.87008947596074	7.0083156788935	7.84616907339402	9.32477014879895	9.52705564882648	9.72017971679702	7.71830652416468	6.19597083815924	7.60398067983598	7.99469114732719	9.50186857375211	6.28833252181023	11.867820231877	6.72116932488164	9.67024982977916	12.2696500009867	8.03989189057667	8.7743031262591	7.86136276009313	7.99861559440133	6.13813180011995	7.37843736232817	7.27466732920397	5.93844125044571	7.411237191986	7.25926996621381	8.06765437720946	8.08896023104758	6.54613947179121	11.0962703217542	6.27867285589644	7.43360457807128	5.97110478583779	9.08011286891973	7.85464754180782	5.64499664376662	7.12552566459963	7.60570134370471	7.32869638580548	7.09929656411924	5.49901469109069	10.6622299178008	6.42844831124429	5.70826340126533	10.5836823484032	7.25610226090091	9.79239810319248	13.1548887717346	7.76287378350702	6.13521355126396	8.42616011898678	11.4970437259687	9.7124753851801	8.72771789355133	7.18912140545482	9.37804448859337	7.77912542660233	9.82265641313664	9.33422139963342	5.96988288836442	10.1882016679039	9.21106143092505	7.57693355552019	9.725284826861	8.94418161255744	10.4051044127481	12.4589555487247	8.95203504216536	7.11586373015037	12.5979593089168	9.71193622322908	10.4408257602539	6.99093301549557	8.07121288692671	9.33327129357857	8.88530515070029	12.1826106868532	7.02068162551315	7.49932846270363	7.3860627970223	5.92909112569947	8.16351710410094	5.69522230249874	8.33486786067871	7.83539646046087	8.61108688538312	6.61069888672175	6.25638693843121	13.648156381502	7.83080702022674	14.1423602519667	14.2615783264364	6.67451414094575	6.80346633596842	7.31303523998508	7.64947219431392	5.34457677741814	7.88679446666752	6.7383694076357	6.09760950778155	7.38964434991999	6.2103078958688	6.65133707610185	6.95409833149773	5.44549817335681	6.03857393004399	10.2504123535948	4.94059207352635	11.186537764555	10.2113513033025	7.79764271470452	8.81263965467692	7.92097782566652	7.62219668216046	9.62933577065624	6.50327088663311	8.82341133696493	7.35060276930253	7.19066668620628	7.28371657080728	10.2606104912568	7.02700544027718	9.29557429838253	7.32233411452212	6.50629787934924	8.08999796949682	11.0790616976105	6.56637644302184	12.7182960863835	6.51688836716701	7.19807001855153	7.37016623028686	11.4977748956501	8.55936621016581	9.40983898338646	6.73290462874139	7.08659195534277	6.98668318236972	6.97608088574542	6.68345484902367	6.85492945674206	8.41633387724608	6.08680965778403	6.50615906347638	5.87775563921434	8.59971874822455	11.423042292222	10.6920750013104	10.2115726757309	8.94148487403275	7.3720151330954	9.00099437013405	8.4238573958541	7.57125192767268	8.3440766396318	6.6617846900248	7.47774543639644	5.59165378347087	10.5019069243871	6.78303835582733	8.96425654772778	7.71974820317896	8.61683114214109	6.87477373593198	6.47672136436519	8.156374746946	8.5125999484438	9.08217130113744	12.1956505340196	8.8543306161456	9.27003230860148	11.4539260603212	7.92139638464676	6.46986686233081	6.95234926784721	6.58767755252821	6.35786650366136	7.81161003457841	6.10705557206315	8.37912356916634	7.60848645771623	7.85139860600748	5.91046222850772	6.48177798517319	8.67966472920715	6.58763346992538	5.9855535855741	7.00337660755548	9.30404558571894	6.06513323409395	13.5261863744339	8.14153771203775	7.54788581249319	7.5514564371793	8.91500679292198	7.0273738363631	11.1557230768626	7.1338983512352	12.3239542767381	10.4011651621966	10.2592866366215	10.017554402023	8.3653779206569	8.15257884295412	6.31959491041618	6.29596102653537	12.6035760392102	8.64193605223435	8.68079773348075	7.2570859043287	6.39816121604048	8.9962635649449	9.5121867472736	9.10755553977016	8.76723171008647	9.97515941143434	9.78102042631174	12.7690590434379	8.39431070753463	6.61401292901431	8.43954888755245	12.4033327391538	7.349993400423	9.29899977955762	10.4515348770392	7.87622452958888	12.6575498823697	8.83511811991352	6.93157470280158	6.17025405750264	7.53771562537379	7.24580381523867	8.30333276039202	6.95497898495821	6.80682442000544	9.40590819335604	8.40217018528595	9.92118895447905	8.71590951883279	7.76809588429855	10.6164485688487	7.94238442732672	8.64535774227123	8.19280525356579	6.80315812015498	9.28092542988202	7.67858550537374	11.0056313701666	7.47725829984544	7.41483673260223	12.8663305531492	11.1215220378606	7.08639437768154	13.2208978508097	8.83649520430297	8.52524279476544	8.39096237490737	7.45195384028983	7.58267241689912	5.93793253360518	7.65608676350221	7.90577984426976	6.58670112231961	9.39232192316983	12.1513356651713	10.1899130241282	7.24832042603638	9.38522222918014	8.01459205557046	8.57472474465689	6.29273909774513	11.8912240729664	6.27636175908756	6.18976669727511	8.73439652505615	7.76578547849045	9.83237687300356	9.50438797997209	6.4793112919564	8.00635134053253	6.75390283226269	7.13131639989578	7.98763958327298	7.03294016774847	8.26645234148073	5.95911811097088	10.6584529955782	6.04264081203588	7.04930034771604	6.87466448903345	6.19629576457163	7.84358893356802	8.74236335499968	9.11402172400083	7.4606869986513	8.67990474248477	8.15657783000167	6.58804695378405	7.70717316230191	8.23195685342428	8.42745173487179	7.21365421283588	6.5684275878905	5.10575569662025	8.18906088662154	7.24716002108811	9.30627170651275	5.91233061580524	6.15313028422037	7.12114519214395	8.93439202059419	7.14849352095421	5.98167540160879	9.29559212956035	6.4882041053973	7.76374498285144	7.19058030479048	5.94743184793636	10.7356046774046	10.1649972445231	5.79629819989561	5.25285101426879	6.42854675924182	7.85571698440344	7.54362745629757	9.68555671656285	8.6301898644177	6.8431791267038	10.3097463806397	13.3303361028918	10.1477018984299	11.3557928080376	6.67089850853049	9.37362489029911	6.35021403110273	9.65237226173065	8.80357263856263	9.60511166487095	6.40109782205697	8.60216374017773	8.44450727997928	6.74536876759463	6.97035877858912	10.3481291050677	7.8655618633714	7.00459881074908	7.72506500963929	9.79751984142723	10.6227769592022	6.50719708265583	7.60303182960909	7.92354099888059	7.04891082597176	6.55437855934812	8.03478584143284	10.1738063888251	9.24775590738014	7.8455753825955	11.9349175999866	7.20729754847799	7.32146530084947	10.5544940869788	10.7946021933224	10.6030096797994	9.89286720831236	9.25001714512225	10.4623940649769	7.94946125327989	7.6235425980216	6.48574725754707	9.1093017982215	7.37925556738581	6.91653000302983	5.63149040427671	7.4533259719155	7.24998136187297	5.86696681179567	5.77124913474463	10.2949164964698	6.52903461903365	8.5589157752117	7.28068460194365	6.70274643804413	7.1536074544002	5.54200698004428	7.7236854694006	8.23566635158744	9.92540274809273	6.89770441259932	6.77784352671794	12.9994440624411	8.83781890857277	7.45719502117578	8.2901060824533	8.66104704621549	10.539534409191	9.09939268553824	8.71691030533764	13.3604539598716	13.5522039217339	9.77914315842675	8.64598334956409	10.5066678494175	10.5104480081616	8.90551236695693	6.04141673964097	6.43996440195693	7.63724603917315	8.19295532305205	8.28847199619446	8.57019363635814	12.2097229350016	10.5840782958988	14.1009791100092	13.9780047282877	14.0965751836313	8.90365697143201	8.16436607308297	8.15231558677741	6.2182886264766	7.73150511265413	6.92920016878405	10.107324162553	12.6246495269319	8.22254552250847	8.26066198287664	9.25827464221152	8.25086079691525	9.71444257943032	7.25141978034735	5.4132383903595	14.2237482710277	14.1267205930631	14.215412437349	9.25723835488585	14.0439399795333	14.2623326475024	12.4536877069038	9.17525084420511	9.28796908298138	12.3113024437646	9.92737804403156	7.60832971458319	6.31033379959863	9.17546019197983	7.47233352625796	9.72279605750561	11.3809018153767	11.6157318255809	10.5804370115174	12.9391413450371	12.0941551689652	12.1193185971456	9.23833675358511	10.9710103190004	7.29944178824301	8.27113344046376	6.32292646594367	8.1477780521899	8.27120336827195	7.11782383197848	9.20480498347577	7.19338953998928	6.08871092762465	6.74136533986141	7.29201968536673	6.37221623195958	6.17713272227347	7.44537648796936	8.04819015232883	9.42769012769672	7.59989119333994	8.69720321136368	7.27903006105412	8.26582931976255	7.40794134579209	8.18787984030245	8.8048686474531	7.08763807170733	7.98559739459003	11.6669356005697	7.60069753675285	9.17480725480702	9.89987842522322	7.33999836762631	9.8102637505863	9.96128007460512	10.6254365582658	7.06870446511256	7.93719912843932	8.1839296576956	6.10951674469003	6.66530187090782	6.74641654811309	6.76590474987496	6.50308169723215	6.3764010006648	6.71098357301889	7.60715851661405	7.17742050685	9.96580663194049	6.36426478256881	7.40167149316188	9.06036090034667	7.4398084054493	5.54372186353775	6.76497592269609	6.6159264863282	7.42482233956255	7.07021517026313	7.5812461659297	10.3684745679228	7.70968972090594	6.79185701925319	7.17987398073564	9.28585053878249	11.6120138968846	6.7031902222	8.80799581449566	11.0258628881627	6.95857739903718	9.94286637323838	11.0741026609231	9.9608719160511	8.67434045757023	6.54969551464396	6.26366952798096	11.5054097474445	6.93609033529108	9.17549423649419	12.110886574166	14.0025872629252	12.1364315777615	13.1793693832478	8.59179219157462	11.3706570132454	10.7875563668199	7.11626032925155	6.8686465895863	10.9141516783568	6.79451305724209	9.40908486440054	11.5318743912399	11.3298288809289	9.64124768124343	6.61423242691627	7.72940076993816	7.85779996775097	11.6766124750597	10.2869374460086	11.0743166312198	6.47209050243459	8.90020757984945	13.1986926139544	6.06450439960996	8.83038186807147	6.75744159245343	6.40812923017576	6.67452995303484	7.58052802847561	9.71544198273469	9.35498516734301	6.24986483404237	7.48138016908321	6.17990622136162	9.02398822503782	7.00624172609509	8.78254018428847	9.71254276625858	6.12932900292325	9.1151266167994	9.77964629913785	7.98429399381391	9.7472060523892	8.63481987739829	6.36550676032355	7.40895922448247	9.11435963747805	8.36160785624772	9.97897264257136	10.7182911313326	6.51982094796805	8.48256457276434	8.68723603243156	6.23730832600111	7.41190482473707	8.17257406004766	7.84924637972331	8.14961425992749	7.10922545771764	5.9761472322261	5.70998267177309	9.60501444486234	10.2046720442819	9.19866182839675	7.32059343758316	10.9048358966592	8.73017941307326	8.19398468934537	7.17464146466779	6.09242756059971	11.5291255750731	7.18268535897589	6.24559523233567	7.55920569552135	9.2354603540347	6.05908841000364	6.43017252336048	6.65114926627148	6.21783164076096	9.90652865265771	6.14801334184633	6.34175675613064	6.54585750493739	7.01264308407022	5.74759240098693	6.03156807567004	5.95724114032156	7.02894156312666	10.2270321077947	7.77273978523508	5.9700407146103	6.46157029178722	6.14459859573982	8.12477290776277	6.55939435750957	8.68779135721447	7.02929246341063	8.31141669229622	7.45916696747837	8.41764464905586	7.65391100572303	6.77313764337628	8.07163733763251	7.13670096138342	5.2246522934143	6.64965093404483	6.23601249276683	7.39948359615528	9.78856452171997	8.19782771291396	6.14245526652226	5.53283725447736	7.04947868460851	10.7472660479001	8.912268531612	7.62506624842044	7.84996633305137	6.43849513628317	6.94607694102867	8.88396748784074	5.84001623848423	5.32906743328926	9.60077057013751	8.10822884095096	5.81110246209016	7.425002691772	7.08312968920388	5.60567312998173	6.52090525236583	8.12112416990881	6.97259745726884	5.71336698157652	9.03107801698671	7.46252426363722	6.4539283352964	7.99079250740509	10.2758458570724	6.56853926866792	6.56893699473837	6.83472705237927	5.96881952701635	8.151094471924	8.23757840356135	6.75236242501305	7.30059100671547	6.19074960128744	7.87046677335116	6.42554341785485	6.50849937839131	8.14153949946542	7.28365826146588	7.02582454584521	8.38902347854869	8.55643546378596	7.02931101083049	6.54942933080238	7.21873314538059	6.27079788370182	10.1318666533365	6.2717898349885	12.1433983224289	6.60754078818591	7.91086392752496	6.23961064408106	7.64381582254777	8.11804148712694	6.92001542291668	7.36668640984803	7.09801277805951	8.79621400922987	7.18252900607589	7.2238577416837	7.15964973933697	8.24886042058622	6.60260679095576	8.5296813540181	6.76012536874321	7.36779553627315	5.70419344478708	7.23784637137734	6.08007945951375	5.8368689542309	6.49919225746865	10.5163420285652	7.1545196633532	6.55317079262052	9.26123905317229	6.0303036791314	6.51736450463609	6.6668784313119	5.99837398393932	7.14504275160815	7.63307446310782	8.55546017534783	10.4933534919124	7.7960211418328	6.67723620694699	7.77460026786982	7.18127757249523	6.67583879062442	7.65704387865204	7.34120663873272	6.4211621240314	6.15906284185267	8.2942394967366	5.3255159282677	9.5220307709704	10.6203830967809	8.77659004949992	6.85640254076418	10.6112737695404	7.00798159966979	6.63420238408025	7.56164170431568	6.10745385849941	8.61469961932296	5.54975105556147	7.3601144591692	11.3874131586195	7.89694873971293	5.44471269651768	6.98621984831386	7.73680866141699	5.54644805357252	9.7744283233603	6.46996366314648	7.0366940061941	7.64033077363116	5.98821807664958	7.22379966348688	5.42889746164668	6.4401934399955	7.64579313637099	8.93952799010083	6.71176772442858	5.80276663856784	6.55061869496674	12.7695926029289	8.99762335276724	7.10870989688043	5.5889635243488	6.7822672473255	7.87821506271306	7.49734141223178	7.81341480825924	6.44968565161959	7.07414910122821	7.76759796517246	8.0051644058202	5.83998627992226	7.3695064669273	6.18432026684475	5.35205203924201	6.33571766607317	9.539161934855	6.81959565754012	5.41282260917203	6.2961498744889	8.50153984649542	6.36745575812389	6.84625839859725	6.21365919645256	6.71482992171307	8.77785416794586	6.173796071996	6.91075253305166	9.58305458825706	6.87116076390258	5.60914127549843	6.52576798924232	6.18166789770291	10.3255971998571	7.89928263425208	8.6482626800185	8.44212106550964	10.9717263067606	6.01563688669758	6.821813046004	9.32981196254097	8.08781600070321	10.1919356682758	9.15389073780005	10.6416402289952	6.17265601645861	9.01567905766516	7.92877304522222	8.09140254505965	7.42612835536676	7.07578807171095	10.9200709020327	8.52092108472346	11.2110699630489	11.2521310985671	8.34107562874696	9.60089537715516	8.51680413691552	5.49357830119306	6.22550118807528	8.73140978726126	9.32489183241134	8.52956716886057	6.44760762073333	7.7407539812551	8.67119468289789	8.55199627863526	6.46727360082408	6.88197008149947	6.94356379945655	7.93379050619203	6.09788219238771	7.13659765660293	7.36069254411956	6.92508577279299	8.35846013049604	10.2201434203372	12.4465011796217	6.63078470993203	5.88569263501876	6.92587887255608	10.4396872284412	8.26543110075512	6.79930121603865	5.56702261013955	5.74276136779841	7.63914375433979	7.82669393058997	6.81969396279616	9.78589106498847	8.77535316056322	9.00392677259927	9.5410128505033	9.33200559989058	7.26771652576399	7.33571268789837	10.1593181084259	9.84381304201517	9.21981450509989	8.52992690344203	9.36278679470574	8.72889731082758	10.0144198545162	10.4456322629067	11.1507671409745	8.27644352674742	10.9191051659895	9.51504284793637	12.0079838844454	8.96278683539563	11.174921659521	8.27190997176255	6.93563520183112	12.3503106985546	13.8409800373768	10.221551862573	9.23258307470053	9.03769429487511	8.03717434655873	11.8144888855112	12.0918941499963	7.22153481743748	7.74606508121277	9.94434257521169	12.7172895144633	7.31354238434372	10.5032360035964	9.47384516234564	8.74917646250076	6.04520508426903	8.60610070442166	6.87343037092172	10.4323089907013	10.1537432584338	10.4012211504195	8.36573969632582	9.58531272358426	11.2110631497218	9.55182263891499	6.56371103013144	7.53876486688676	10.872284583829	6.5588740744332	6.63889395038289	8.69179448140423	9.16180980049104	8.85047747578288	12.4396390698876	7.62181336837745	8.83850908381522	11.8760745591286	8.68322071319958	8.35720157748226	11.2002675709817	7.62527538170389	9.39147231340465	6.69899692862491	8.37031618343391	10.2824102060834	8.20566305873605	7.62078129722356	9.14349651821943	7.60356498584238	7.91073472579228	11.8957879379165	12.0985215908997	6.75047819798381	5.52990824495926	12.0556908781011	5.89684781027272	9.20204360319514	8.05659528483781	6.91689011900313	10.7745373401627	7.61971204575084	14.2870666273801	6.84142136622475	10.1933925977531	9.19968558872262	9.82945950604273	11.2209012119699	8.53388706302825	5.82089122513665	5.94526931323139	5.95166240671455	6.8688858534576	6.11247133208203	6.74641748832835	7.94897109730891	6.30465830705141	7.60974599200759	7.18425906247714	6.13248365319831	9.2511326859495	9.55257026355151	8.09233533383997	6.574745746537	6.69125072487043	8.99864738572375	8.1658048704867	7.67413805661787	8.76940424863672	8.15152837005169	6.51052148484105	9.1689027519567	8.161679480964	8.74446348685492	9.2124067804784	5.80689278693162	7.45923810234976	6.47041341703133	6.71713742397361	8.06308638267783	8.04210766979036	9.62079210281054	8.37366950341319	7.09618271647636	9.31652548242758	6.81601636285941	7.09479498286282	12.2190535542416	6.3312475537348	7.3046692932221	7.57251998227332	7.68906886756653	8.56712034625884	7.266005061913	10.8636338860937	10.4226792757557	11.3601238981224	10.245495281552	6.22110193234025	6.96568603333679	5.53895977008352	10.9376240190865	8.19209920004497	10.2655961381695	12.1127383577881	7.96048284580867	8.02273977551113	6.48574162551382	7.77826668734438	6.99706668117472	7.63247375853279	7.99352468132397	6.99517432315955	6.97058658592036	9.79669377521496	6.37553316316202	9.39421529002241	9.83045442347682	10.4960849278577	8.24265729996156	10.2985040245675	8.77698707530555	6.74743820060835	13.7522641997193	13.3163301681425	9.27306095990778	7.30939749447263	8.7958592641123	6.01062434838618	9.823445467233	13.8410075550858	10.4692038767189	6.23680378551188	10.4886797417744	12.6261101217229	7.29959237900809	7.81386262081337	7.59296725389301	8.55373141573693	8.74782308166883	6.89506055086793	6.52656535705032	9.67442293467546	10.3484682867155	6.99650547992824	8.92859623278226	8.54800089727741	7.50631302651264	9.27532526932117	6.85056501567832	8.21646556304995	9.93341578039637	7.64734081291224	9.31835662902659	9.45039822359785	8.43796361443407	5.3354464971798	10.8315451455409	7.51076194621505	11.7155484345782	5.70946382615925	7.46850947659767	12.0830990490551	7.87446184438676	8.70405065596685	7.80083603795526	8.62947529285572	8.46835236613793	9.64253023248033	7.311815205414	11.7494480614956	9.07905361921546	9.99703382348733	7.23830442530812	7.0144127396686	6.95894258962805	8.87051723739919	7.28795581856629	7.23218124466675	8.16626318354455	6.798729179987	8.69139063924715	5.73720651971754	6.36483078668331	7.36674268155334	8.26355464702054	8.36967571370803	8.15218606981586	6.38663096905639	6.5060935377442	6.90265116346913	9.88829195007648	7.84008677841087	7.17362442621815	6.87344156362537	7.16347567810914	13.7432684895529	7.07281798684791	6.49940427356941	10.861997851944	7.78299398227457	7.84240094023597	5.63608300375591	8.46178736677495	6.45460181878788	9.51385717536366	8.9515168046998	5.2681117472054	8.59697555405529	7.32835849228467	7.794252676727	8.77950960542835	8.07050894673262	11.0147146916029	8.14576592879202	10.0846113182028	8.63470787641204	8.18241292516893	5.91614707724294	7.66334904691034	6.12683786567569	7.91145106234277	8.24392689920692	9.20842788377225	8.99588397078203	9.07876352866881	6.52227321602143	9.0366749336901	7.71195251356453	8.34198840997587	8.03315276780375	8.85389257306422	8.64127531428392	6.12541139227625	9.46873088679655	8.0507431447902	7.3104370598004	6.98431878089233	8.02367534646323	8.52730099227475	6.35166842058909	8.40695456904824	7.97615091932717	7.48493758246964	7.96738171740321	7.64702707909794	6.54497559775702	7.06342186403902	8.59972056973068	6.82157923343884	11.5123756070408	6.78549471828187	5.93473784379015	8.94246026961887	8.85109516863071	7.12940339670446	8.15244970441715	6.94412547759532	8.18447767867003	7.66185534626106	7.5869595311409	5.80309752660289	6.23447821076363	6.65722110256165	7.07263726235189	5.74161286632643	8.43939913353865	7.84305045676965	6.42036441516454	5.67964976811699	6.93981916158045	6.79692637262003	7.93474842251335	7.18010441098938	9.96006234696159	12.351545529744	11.3712047502306	12.2481737938049	9.33829897657816	7.5551073536832	9.90019856570811	7.23746845099407	9.15294035285144	8.62648498543244	6.36770760210748	5.97939403781976	8.1598352784305	9.155910154019	7.34156643321224	8.61394229046757	7.26899666543356	5.67898198087321	7.69631441074222	7.78387327458936	7.20930995414791	7.88019856845054	10.3925439756356	5.8244173695644	8.74086222960587	9.61372909265997	7.88939477309462	6.76338690110813	9.11902494601637	7.33020275430539	6.8692053859114	9.36563300763983	8.79209158925343	10.3962761127433	7.06349884615308	6.48531239990039	6.25406496642753	6.35090801713141	6.09955255009326	10.7088786542933	7.86859466906336	7.90903262963473	8.17659902797781	10.9325923032835	6.18477827573108	9.3182645971214	6.02873360666247	6.34709501655454	5.40998166916718	7.6645606080698	6.06764131971172	8.17370546970765	7.22417442931933	7.97225484936366	5.53953717365139	14.1023784839726	6.38971873588665	11.3081174667146	10.0765563914498	10.7956447187506	10.5375491591905	9.66327228290347	9.59273946130725	7.60398431208956	7.64139143086054	6.18657421014586	11.6499901606276	7.42023428945611	8.99231624715924	7.12196799743548	7.58992774619934	12.7533679188201	7.69059037932457	8.24070791906136	7.74967425522711	8.63527591860841	8.89912347140946	7.92404652022735	5.95876109010455	9.8342326246575	9.76181717384272	7.95784851572261	9.41086709707233	9.79928612619765	5.85842309690792	8.7223166907071	6.4734850712598	6.4665763300963	6.22138877899439	9.24750962535577	7.53012285596205	6.66969227290503	9.10577748226968	8.07705975491338	13.7954442026193	6.67892097729686	10.3157840312851	7.81844313778152	7.25298516429362	8.53848594995151	10.2390619766982	9.91519382294146	8.21604363546418	8.28083272780222	8.3720055489391	6.42923687859227	6.48622026986824	9.71261134733893	9.27533292620401	7.59852197870082	7.6524155245091	10.0217973586885	9.51131138386032	5.82440846250825	7.4296903938826	7.337096254617	7.53355623519043	6.70456915134487	9.16060198892986	6.23143698824898	6.80561659047196	5.88353123817288	11.0165812346493	11.3392796551252	6.93802140570938	6.23829682081015	11.2709038439186	7.85096185878568	12.0478763179816	10.4584010399926	12.5086733303558	13.6319006582745	10.5610467381075	7.799502191807	7.49051415061121	9.05925676621685	6.25157762255993	6.12492112295259	12.7170132100014	7.77221114220549	6.49705026417532	6.06730565469915	6.60076180395358	9.40392163764997	7.25497057169976	6.11880988958871	5.69127163852204	6.96572318466969	7.49683849301962	8.42942989130156	8.2772582055196	8.3227913097665	6.82918011975001	9.81726750889081	8.06313243247842	8.11881341109701	8.8829589891643	8.71677138870941	7.19740505894675	7.29256646557137	6.14196932627686	8.0665605216028	9.96779293955617	6.07368346319211	7.49319211907391	6.98735881015002	7.90966920940201	6.7771561556358	6.97849563923145	7.56297108284624	8.39992177036839	7.02566108037003	6.5300606847233	9.62068695768181	8.19777339049708	7.60621745379984	8.43242317017541	7.74324755467334	6.13565439298427	7.07532853919924	11.8381993979292	5.4719599341114	9.03272404313867	7.61998302511871	9.29507750706907	8.07879326153018	7.61365099701652	12.6022056054438	6.08342094267695	10.6615120969783	7.08706053701284	10.1466095709952	13.5777836863406	5.69120130654001	9.05894184707342	6.98649372697572	5.98632765454469	7.34678145709891	9.16662059633752	6.40269036637391	11.4631438233381	6.25414035373774	7.87353062148263	10.5657333117037	10.4684580789387	10.6279273214485	9.82109932909898	12.8532564324625	11.787557605358	7.18636829800759	8.01875204826996	13.699066288593	13.0411695559752	7.32809591070894	7.47466464566077	10.0556330625952	6.85226974077209	9.6375110487183	6.59611551024659	12.9227653584041	6.76154773036583	8.27233350659714	12.1624262674664	12.9178087889976	10.1371357180672	6.36846287039793	7.70586004924632	9.92644053063613	7.19995046272005	7.98574594974864	9.61809951314462	7.35290552854446	12.9913553794826	8.23504563673814	9.03455473954593	6.82917923195268	6.89220873616634	13.3285188118544	8.57007251970193	10.2698419791421	13.8346397441188	13.438282571997	12.3563151037538	5.7780200883232	10.0072408474682	8.02675173644488	12.367774328236	10.9547911823114	6.54236887681462	9.01393515540307	7.24605321344059	9.62023423320438	10.0338010186319	8.59924872278664	7.59922965528313	10.6415593425421	10.6613219891182	6.58469789794008	7.2003108817389	9.74060122135232	5.65833365508688	6.08718833048685	5.84767751003385	12.436370411425	13.5017081065504	13.895936175991	8.28248910170138	5.7988099983828	13.3324917174817	8.45352887611795	6.17323524927218	14.0697058465363	9.40670859458007	6.5639255114614	13.2669716999554	6.58640281186928	12.718286798622	8.14958475395046	5.55711508114342	6.60108939643045	10.9928917779578	8.22386805312339	10.2127190116622	12.2863502730246	12.9337106218045	6.44150883246375	10.9652337383065	9.11338903919783	11.4420545731224	6.9050764996791	5.34144649051946	6.15575063824353	5.83311818866838	5.70758554999786	8.52570085189876	8.36921509546037	5.8611921160661	8.50440151208318	9.97365518800159	6.237781924938	6.04427996263031	6.03736484465237	12.8281375454436	10.1552162347797	6.83776791673043	8.01664743420999	7.69948242990165	6.34258419364518	9.15680782697546	6.60008766543914	9.46582434865757	7.20467680691211	6.21717777747685	6.14280532791267	9.25052223681234	7.54658403128992	12.7485450648731	10.4202641644875	9.34013339609111	5.49508536721396	8.57580986354538	8.11552814902453	8.64553824345151	9.31286921763073	5.56865061041414	10.7022507059073	7.68741891361578	13.3991923728092	5.29554084057309	8.21626904093463	6.74026667232003	6.44165052581254	6.08483151992413	12.7429257333597	8.02792685189424	11.9475454900924	7.56742190337994	6.41897414611286	8.0366992683639	8.43634570772758	7.2067960581977	7.06028626005542	10.2831768053353	7.45198670371526	6.65121455053546	7.04612088203507	7.31211634055092	9.21959185394438	7.52249485675587	9.288625718646	7.19761276280249	6.83692485605532	5.9391850699402	9.18096182236639	6.97770131579517	8.64792674788532	11.5459432952757	7.03970402454439	9.34095835800584	9.93075902049813	5.84787382343069	6.10149444931336	12.6784341098801	9.35146661975473	12.7268438894019	13.1147659366936	5.813310417054	5.26504849278953	13.7484542193464	8.93402159026306	5.45240305961698	6.58031917827389	10.3081683194035	12.3145047046724	7.29005562228926	9.9717392732569	9.59578637542768	9.55773120033285	8.61914386799121	9.10146405949168	5.30868721673548	7.04697308923464	11.3257923874	7.24322617176039	8.85467934120823	6.49304364692648	10.9786351002734	8.71119529620598	7.92002280679738	5.91341967124239	6.60860253167057	6.99564349240451	10.4161275265724	11.1299387068034	7.14806155828039	6.28507666468363	6.08675767534167	7.22248485005539	7.46183040981521	8.25329914691405	7.42523177119129	10.4200107152057	13.5749067954817	10.721074773043	10.2487588735431	5.58590680655786	11.0889191918209	7.32569968869765	5.85109690271046	8.50740094111954	11.651888458259	7.42267223898047	11.0507812575226	9.68184721060847	8.74008971482114	6.92464294213138	8.55106939018934	7.14189253184593	5.26700907448963	12.0411097404172	6.89424438195735	7.48946628747283	7.49435597555382	6.83213523104325	9.84570900759373	9.54012497853199	6.07677658231475	5.55753952618115	7.5916819891165	6.53710213090472	6.6117345687641	7.85912144834237	12.0344359369183	12.6731702300803	7.99483481160253	9.13864815839932	6.50515586066179	5.73179926920383	6.86052179840253	11.5545317796836	7.6926349490421	6.68925948182678	6.2226964557383	5.81303393407428	9.94594623219179	8.68750319285978	5.13344208691412	8.1793158156105	6.14987692402826	9.59439105274423	8.19060382123461	12.9273525038601	7.23591626734775	5.72428618516408	10.0953500250669	11.7502963451941	6.8910380223674	8.64658475557062	8.69484893321903	7.05943204415739	9.43361755041711	5.76144220299727	6.96535405178704	9.57076575168428	8.45409663216524	8.27335215861705	6.50822548364343	8.0523146073079	6.02556818221389	7.45320846113114	10.188968959357	7.20954391548806	9.92520859987831	6.82484916616925	6.77379372010065	5.17406657846375	12.3116642942572	5.39488730319241	7.53168454546408	8.9801614239944	5.90999559280104	5.75158314645145	7.10494107755904	5.78906875622435	8.08895800652066	8.15636307057027	6.90685518390709	8.07480607311279	6.20177817573191	7.32289285684138	5.59414680075024	6.51137711786996	6.246667141436	9.76356148854196	6.75060195222506	8.19895049105767	7.43847572911667	9.07585435967215	7.76048516209137	7.312273236274	7.40377977394196	6.46797053472821	7.59810314562154	8.22043710239684	6.63139273006738	6.1020397704795	5.86932238489839	10.7156912124426	9.06762195149342	8.34920617587278	7.36149386217824	8.14075496341505	10.5367495367181	8.37189950730116	12.789466374221	6.20138177784634	8.13746951344959	6.81707855016835	10.9495965514448	6.41156512706162	8.83474362968741	8.09968033235431	11.1435945894485	11.4736554262283	11.1359488890601	10.0615748464111	9.71043923355353	7.62182771885668	12.4011533978704	6.56086747480007	10.6477926153119	5.45989212186609	6.94172390039656	7.92431625313623	7.02701008451077	6.91871772077736	9.95309386407165	5.61536712562123	8.51060674136055	9.42702594569576	9.49350679317847	5.83876978944814	14.3511923091111	6.85552148605938	6.63580312710064	7.55664224526382	8.33381602978045	6.70893062398504	6.5447474678344	5.34387655294759	8.91343179198601	8.34061824295607	8.40390136604097	7.0606288635425	6.51465547981344	9.22048106789434	9.28494732523114	10.0142226818054	7.37095986569908	10.7513894285738	12.1473948162597	8.08722739793511	10.5556394637231	10.8564128141369	7.30354504710392	9.6250734572242	9.65041022484151	10.2839300419891	7.41475982467563	8.00572421708855	6.74317103710338	7.09577539267563	6.67123829259861	10.0249014007754	7.33410883923825	7.20204032638337	8.13480810099601	7.20757623065768	7.35492529475036	5.14523511658578	6.85808994405047	6.47768789333588	10.6295735497981	7.65688932228121	7.18475734494694	6.50477572789146	7.52073299323046	7.89498093554849	8.48818911830145	8.73673452280596	9.24390807943786	7.85981519770447	6.90259125826569	9.96107955455928	9.53265883213411	8.27346406530581	6.86553514010763	8.00096577921172	5.93366311581452	7.75631152620838	10.7398063410413	8.93782825495436	9.00878307029331	8.10884331346996	10.4787355769634	12.0942546786602	10.0825450077996	7.40890635763328	7.43411835179094	5.95819292022581	7.47222892385857	6.98088078403489	6.76914215157038	6.09625416415838	8.75916866460766	6.19312598594959	5.69988866427685	8.06441142548343	7.3840124552874	6.4656708589088	8.09881304135284	7.91520725958634	7.02582454584521	12.7374662647108	12.7173972933377	6.48339566241955	5.74644021881451	5.90877961690766	6.77585689383642	9.38302327499393	6.92998438755223	7.04916696169904	10.253586297529	7.69428090146653	7.42048298407201	11.3122596227523	5.92459434797509	9.28047405394046	8.93625593576086	10.5950674199365	8.56568981532739	7.86296200153275	6.41479054992215	8.16729315357971	8.21934413863877	6.78496112189093	7.15306070318316	8.62333564895669	7.2130100073829	8.05264960587868	5.97720040140195	8.6535896326224	8.74158739861345	9.04855136949322	6.73379362637718	7.5151011672826	10.4014450815857	10.7730791440823	8.16300015692239	7.0587189276069	6.0431460709707	8.5371713035244	8.14684767371155	7.9828130401815	7.38654551695794	8.81375593983856	6.56244803829786	8.94719444930093	8.23060710436764	8.54744841980741	8.75899624310771	9.36448744686292	7.37385984359764	8.64682529816505	8.12779469966406	9.40288110433947	11.217096930819	6.81074941643275	7.11637237603347	7.94728655095058	6.71965868216279	6.48255374834315	9.24421091015399	7.9844905157192	8.07759497317659	7.83330475690623	7.79693883456637	8.80646182653754	6.46575309412838	8.17862716845972	6.38370342558046	8.02142134103755	9.43534496379552	7.51607377959514	10.8158654256663	7.77381171249965	8.07082397896596	6.31341644581618	7.8305875195743	10.1232657681855	9.1678707702945	8.17496174583844	6.12146136614287	5.75591598362727	5.9564935692137	10.2803628654118	8.64542883621391	6.2945573816335	5.87387743697479	7.4934352735142	6.9791775116361	6.4766431525821	11.0393513433883	5.55438750978111	9.79294443935727	9.38167353840352	10.4872394248407	8.49453709476391	5.9375932893687	9.44957406029681	10.4478723345836	9.13005475934959	10.4201190260155	8.52598021726072	7.90557482794328	6.641527278532	6.88117730095117	10.3144218747781	9.5992564253015	10.0497238537358	6.14193358891594	10.2215425620598	5.36931725326139	9.38828580525567	6.1141817290266	7.14393753082588	5.93368623666906	6.48074298498914	6.65643074562094	6.97948392912386	9.52871032587202	10.6196800745687	6.56366087318074	9.59817968758669	5.86423139186325	10.5495835674182	7.45582829117607	10.3850898664728	10.0687561175095	12.3413025928459	10.0536197879999	6.89619325921025	7.12496816480065	8.294459441724	6.67166315773509	11.4963925543413	6.98134743350382	6.92810055111249	5.91586955255406	10.4957116195985	9.11907814042151	6.77636347806496	9.02789210520968	8.60314146056096	7.37460582758875	8.93239097917549	10.0528929523203	11.3069827505215	9.64483091127128	7.2207729871349	9.88236148726668	6.85212120383491	6.56620387339389	6.99969746268404	9.03759248720996	11.6885404697274	7.23504808356789	8.84715204345137	6.40403561525281	8.418576940748	6.71368776932745	5.2864371699305	10.3703770500676	10.1259848606965	7.40915998206026	7.11572471273528	8.24146764037545	9.57864915163112	7.71136499121313	6.29689603171675	6.85940767107528	10.0839882944508	8.11908030987076	8.11126974988277	8.57402030391772	7.46669466091364	9.32619664921577	6.14994374066394	6.61565886457376	7.94223421232759	6.14137597143846	7.04926833619663	5.53904444145416	6.4481071761454	5.80016027817839	9.61554473983306	8.59818630721646	7.98689444574869	6.11347331951262	8.02298430097287	7.7767990279726	7.31050256422566	8.76355544512384	7.4284831235989	6.60764016574668	5.45517833791005	7.41470184522061	5.85429185942926	6.97314473325152	8.4178911348501	8.53380589619053	10.7776252992484	9.25329981403862	10.9321811125575	7.11284819676132	7.41003692942362	8.00703156133345	6.68945217671952	6.67039611549929	7.31177771794924	10.2237028973107	7.56850773736743	6.33674467260802	6.94181258449457	6.53321843888424	10.2633186301036	7.02329301548971	9.5007026774059	7.36059733883379	6.18419533009232	13.4283362318934	7.37654261069642	7.29207830187751	7.60382500323056	5.90522490997483	6.94450663818934	10.3708421773508	5.87866351584315	10.044263665246	7.53041556264798	7.44804930042825	10.335663616112	7.74672277844274	10.9183599661122	7.17721545535521	7.26989568540979	7.67700638536971	7.95219286299243	6.32930171797842	6.60356006219302	7.1209443128993	7.20498131166184	8.71628999549696	6.80676761424377	8.33780785317912	6.5020407118387	7.61671967934297	7.35394507701853	9.75883149286098	8.3581460566281	9.73926244540672	7.3367915466348	7.11026698655423	7.607614066722	7.14930230251692	8.01030571115503	7.44077267902788	9.44634214940832	9.12885864572015	11.1102827032627	8.37993047914156	13.262455445296	8.19605567887403	8.03002860503538	7.9364097507638	6.59443666754473	6.17841839328778	7.03297562699456	9.99024504407694	7.13606092662077	6.35516605625789	7.11392865563593	7.86055422141126	6.35542005447484	8.40152549434375	6.78362580872224	6.92219453635173	6.7069820093884	9.29587017103677	7.32578967394424	9.21465287206091	11.2836685856589	8.83794995476898	6.94611296339425	12.307757988885	10.5053315116735	9.21886338373379	12.0265796006925	7.97971939619053	7.65689232353342	10.1006546144519	9.44812233057312	7.20867335998673	7.61470620666213	6.6235021977828	6.73050340152543	7.58013400829097	7.54352410984441	9.19708724479595	8.94912993982234	5.68633422064808	7.02982560663793	5.4688544270256	6.26823840282354	6.92667153657257	8.74933106048978	7.67162847179079	11.2598475544314	11.1111053420431	6.63355284546998	7.3560958715036	6.1808819493068	7.5400308694975	9.2367520300952	7.26918777041944	6.90807449953146	9.73696332360733	9.14664415304419	8.27832508702831	5.58000179892617	9.39493913276206	11.1725374021566	6.0841621140582	6.76806999938528	7.51438687553421	5.22649811720059	6.96394369242847	7.74056707260406	7.73801920883572	7.38494770007335	5.99258615952865	7.50912922032796	6.50536477988226	6.5453377204699	6.98595467786621	8.27678110629136	7.82235858164027	6.33659728837856	6.08481367313113	8.35106295817435	6.64523028826837	6.31783070603301	8.24802024493343	7.78254519462776	7.73051060263705	9.74299705357143	7.66585914358936	7.63115041080972	6.42753617588283	6.75458454092794	6.86296603833235	6.82706917034867	6.22032364121431	7.77674240806651	7.33804118929976	7.12678521115461	7.67582300821975	6.98605262938374	7.08263674146602	6.97338013468191	6.02352748709204	8.17373448647582	8.23212372072154	7.44922587366049	9.5256867133511	6.89119621350519	7.55314142463373	8.10310537597294	6.08417401731899	6.49456478559899	6.0568323044182	7.92822483216529	6.43340104567451	6.16312552176472	7.27824012346131	7.22723306285476	7.52855072624305	8.47618965979806	6.60009807120468	6.80752754422555	7.4391611263104	7.76487466745836	7.35197213653602	8.2573112588971	6.22368960604333	7.03695923835135	10.2152747740305	6.72746575209187	7.64721996045253	6.10557274594857	7.09590380063365	5.91010471179105	6.80877339573564	6.36629010160882	9.50998141952635	8.79978294771339	9.25607502578192	7.87015096945686	6.75186513818207	5.69885710111219	13.3945285672827	7.45124853761632	6.01485965434898	7.08207731730372	7.44407213634223	7.63335616385239	8.62432982860059	11.5809542355099	8.51743955016736	11.0615371654616	6.44084547609059	7.3848262974951	8.46500946631038	9.60462549930027	8.60468395002654	8.2399314355973	10.3027493627819	6.71942399812179	7.45667848277066	11.4629725389679	6.62662150107912	6.71397723859021	8.63667640438113	6.41083565364897	6.9276951301667	8.77203450962147	7.4620983731192	6.96527649764456	7.03228015837484	7.23189384426879	7.90306217046807	5.7889464366178	10.5613661084096	6.79716966079713	8.13394730365248	10.1798083973449	6.29024278781285	7.71901436783117	7.79412214892848	7.3314706501456	7.73093262850649	7.85733424676343	10.529020602305	8.46060637914838	8.87338102680722	6.8216122550684	7.23957685124995	9.01096140939678	7.2353469156533	8.49355684829962	7.13980883923338	7.47561214780276	6.51268559779109	7.09564623521225	5.95641066247193	8.39239223183349	8.77062844813752	10.5559700917069	13.2153095074408	10.8607628218644	11.8520647638933	10.5945295446055	6.1987290086263	11.4099723247125	6.63673167823933	8.14168212905434	6.97957432185179	9.3404430067464	8.8972238427944	9.74438062549518	11.6799549068716	12.3282566259348	12.8811377351745	11.1021107817643	12.8134255941532	12.6837331702224	6.46261226520949	10.1479430426584	6.50051628975954	9.78865925853984	9.65071292665332	7.77985734187103	7.108996586072	9.2144520242047	6.49991744671761	9.73921756190632	8.00326768336483	9.4915069262258	10.1090482155717	8.9551747336734	8.26548654310097	9.69783344656563	5.66246709736073	5.55966416092719	9.38154731893469	9.43747803120153	6.03238108842593	12.1538023788842	10.2291598542835	7.83958930150341	9.98324664985113	8.0405323286411	7.89056938196577	13.4403891462001	11.08075365439	7.52996774103363	10.5189030476196	9.61257928933218	8.41577057072427	10.2145323951877	7.17991087989764	9.42771944435858	6.98339602785627	8.59499566353404	9.63871841137413	6.20111150647091	7.66939422430814	8.85106150298567	8.40297773169094	6.54715021033274	7.23957685124995	7.09463250122692	8.92442023693482	8.31892774687282	9.92477868144608	4.95006373720173	9.93499862218078	6.78827848129508	8.40557480348847	7.74533980935285	5.86072316465352	7.91226384962167	6.4499616496262	6.946555801253	11.0723203714708	6.73523933059727	10.9329853044662	8.24294189927471	9.3349115667316	7.63396310810184	10.5032471320745	7.7224656976216	9.17713021933223	7.95113469747033	8.61964107829644	10.6951848807785	8.70474859276533	13.4976666985433	7.17366917700784	8.54262225127188	8.78007186558019	6.72607326289791	6.9610264640219	8.50696506303383	7.23720485145399	10.513625234462	11.1383889615219	11.9949592346177	7.53643725707331	6.30617463643566	8.33219565484232	8.02940666905959	6.73970568949844	8.60876792046832	8.73049245248955	6.05660938124911	9.0884123029333	8.41234788225564	8.09852395121985	10.1638449004039	7.91734730670936	8.25631158747687	8.61972576921784	7.75997017175168	7.80353076346807	11.2262815368303	8.13581231403801	9.80437899647495	8.74952082505322	7.1880314542078	7.57327869023262	9.58877787404418	8.67494695609251	8.44992683136661	8.44266083222515	11.0390189028673	7.02488688566133	9.17089567395616	6.41739121754803	7.22760087592037	10.1215078851288	10.1101529040157	8.49633961371139	7.96239614699809	8.81756396972235	9.3485119258301	11.7118127221965	7.29262892314828	7.63839256776881	6.47793140635745	6.09550884642195	9.5265000176437	8.66340829012622	7.32584190056919	5.45087149344446	6.025566632629	7.69997722989758	7.7722060625993	7.28772066720282	12.545843424507	6.89564566846411	8.28084733400129	7.31329676847469	7.49192413876636	11.4604638801592	6.13879239276325	12.9157278461524	9.85794032857785	10.4678067042225	6.25924297500451	6.48526394909436	7.1323457055869	6.38771280099502	8.03589173779966	6.20093724376537	6.13140406995572	8.37580571003356	7.24667618803326	9.78983096958071	6.3490046340759	6.17584590456243	7.35664477227272	7.11355692911318	10.0090857301908	7.1051786588103	5.85600084878871	8.43750187326732	8.22656543012779	7.58676997483498	6.3772986752196	8.16558409721327	8.66162201465722	11.9496499828175	12.0976113580813	6.84356769150755	7.84450673800073	9.15577511861081	9.07750056320951	6.80823122672228	9.33610942808364	11.7508986930463	6.85171570752071	7.2634902292379	10.2779191279056	7.2613862467059	7.44919987921616	7.15217666958681	10.1027759585383	7.63725009569899	7.59442219105811	7.9815278901486	10.6196550519542	9.18631415699934	6.05462430177025	6.51237047654738	8.43052255957596	8.64968782290783	8.40502008551045	6.82539402856149	7.65690532888755	9.02447603698211	6.82081774136585	8.08039788649825	5.91453468221388	6.60222863095272	6.13563142084686	7.74448566592116	8.18011099084769	8.73730967856539	8.54155576118897	9.686674325862	7.51342693767596	7.17825017959866	7.18970030178532	7.92673245533222	10.7569689533144	10.4735591213531	9.41849788953618	8.67575020496332	8.90268302955469	9.81682545202287	11.1429974217141	7.45706461124412	7.78018022220855	8.3480200745592	8.2136570666221	7.84640858676191	6.84924181022198	8.13207196277015	12.2451332692525	8.911659299361	8.29967618764479	7.01681568125645	6.84722140711847	10.5126222191271	9.99633523080138	6.79780401422047	5.97706098479506	7.3839254249424	6.68067266777567	9.89067072564377	6.7483492763741	8.16379275700974	6.14538316312256	6.11217074603998	5.87336265441006	6.59562291814867	6.32421712645549	6.31411059346238	7.02325498929745	10.3214896656223	9.03566543122905	7.05702026078433	8.56870845861785	6.45573969428738	6.76020266656019	5.93229832917662	6.5254359878286	9.70851965905703	8.68973111206632	9.25818067484799	8.94776248961973	9.57084274185972	8.55890828015493	8.51338999635251	8.92621489823197	6.83966498702595	7.88577172551776	5.74039925189162	6.92083880825995	7.2976694038288	7.05959097114755	9.71870084553512	9.49121659602194	9.77563007245057	7.70125399115163	5.66431144692285	6.48007368136049	7.03162679102379	7.54027005338161	7.7908309496085	9.25544254962164	10.1772700537392	6.96779326279626	9.22195359073785	12.3989804790377	9.73305291231428	7.15703711582302	7.78486098000823	6.98013095222648	7.80752153102225	7.37162323189999	6.44313166556423	7.94181385555525	9.06933225494204	6.89048081329456	7.7655113212975	7.16308551070074	7.84418476013921	9.58121996530425	10.8567351241941	7.55479867602772	6.96694299366462	7.80844590005694	6.38864804620314	7.90727301636473	8.14661543060073	7.66428244715978	10.0843602812939	7.86207495820067	8.2964839967333	7.93648392780287	10.4039358370939	7.80388724074475	8.73530996033815	8.01181348220971	6.48977528369585	6.9418478923867	7.39116601663123	6.90964715557145	9.64606996485515	9.64824424311155	8.57122590248308	5.9656425010235	8.90214949714008	7.67202402238569	8.11718371310866	6.69214427756924	11.1966514482404	8.50244899315095	6.60953220893062	9.15695231534202	7.46250251421096	7.87077474499052	14.2294591296221	7.70346805171198	8.97826494538321	5.28624990507983	8.29124278427757	11.0810365416949	8.70535671311201	7.97891893869691	10.6167880533223	6.59331530729305	5.11025796926121	6.62747532068582	5.90043333050629	7.97017223267342	8.18136379046157	7.26988914434748	6.52057652808826	6.02493271282767	10.283542943668	9.08285300774388	6.18317044042909	7.71814449078585	7.87072126443689	5.94395318140559	8.23864828744288	8.19098869267256	7.63516912197591	5.5534313179508	6.80408799037655	8.35078406745151	6.75235961596435	7.62219873169305	13.7128057009026	8.23798237795541	6.70485658500208	9.50038213457989	9.23119846824841	6.72132145024962	8.87053341348206	8.15221161928778	8.69376519067316	7.16682297547892	7.83110938865479	6.54211108691688	8.9780581643378	7.79866728788211	8.92491340462794	7.31061321543126	6.50670980622822	8.29526337044724	10.9934241861526	6.899508268921	6.06650004115588	6.37310798815842	6.67540922767962	5.52188748732067	6.91530025235379	9.07391783109323	8.17816684210207	9.13333483313924	8.46207938535629	7.86140356582263	6.80928385704199	7.0607831219918	7.23894545658746	6.67566401837619	5.78539464956302	11.3994136061064	5.65187331134208	5.24471769879735	7.4149810717964	10.0714240726602	9.7480985033522	7.86719710161415	7.72036535133928	6.48702178425955	7.59945870357545	12.3938097843179	10.2201459593079	8.43893290647788	7.04871259449363	6.65669791469899	11.5591639258724	12.3081635275208	8.32565813623359	8.52081032674967	7.96226459766035	7.11429445764198	6.65330810610554	9.032596054087	7.61926902857537	7.88015272049234	9.83347379231723	9.71676224736501	6.15039858020269	9.09584220476827	7.3729319975211	8.46341819207224	6.52041708633253	9.55683479645661	8.98962685784295	8.11689682656297	6.47789176750351	9.07064782332912	6.41610920143311	7.33556394577311	8.87728111471804	8.33887267995249	9.22095701986109	5.83994222208342	8.98219814536128	6.65498096632348	8.89372017753887	9.12378035647502	7.83088771712106	7.87105376056369	6.98600245992506	9.57146116902517	9.12007086375062	6.84162029943876	9.11934263091762	9.64166479344648	7.16505287875474	10.5876087331019	7.83477178821901	6.12777362897807	10.2769023932395	7.28239625875211	9.54775097244305	6.81541954700147	7.33807238530652	8.38341180643064	5.23244440910012	6.85338677271885	7.65457750482887	7.89340620098209	6.56656922788587	12.3284248495821	12.5499016166318	11.8727525978515	6.45512197030768	7.87930748593126	6.73048819115044	7.37865333105004	9.38331429437933	6.04151329371076	7.31521869043125	8.53496086801894	8.8566651830058	9.32609740943584	8.10141041124132	8.01607702767737	9.20200383744046	7.80819324395112	10.9515334131114	6.51294206673125	7.546260562673	9.2662453187464	6.84849478351651	6.63702381990433	7.55093865998529	6.31318287316771	8.23845643540716	10.1892828516378	5.63225583579905	9.8270486737738	7.13624464278054	12.7507445297075	6.69202614551813	6.68005159765912	6.32268938324206	6.02583933394236	7.53276162251748	8.83985451638771	7.02550457000087	13.0836247113997	7.83619492198736	6.75658665805218	6.32008016246399	9.41293001460502	6.85033144261018	9.665741506845	7.052761781598	7.76125311536469	8.01141213778091	6.18923833435449	8.85195425115535	7.68594062500814	8.95220747488163	7.40432334664467	8.14376777115715	6.38300568777002	7.11553181298155	7.19626559469789	9.09770385100836	9.12968373857235	7.30780297248995	9.56084886409129	8.162096110689	6.77963724596654	10.1576973173019	6.38547346372097	7.80166833076752	10.5542295884384	9.11947494873324	8.96484619563127	7.10461397269222	8.40224627562394	7.36215729911781	6.07705024197425	8.72945680996389	5.54571134441051	9.11850088537238	8.22453645783827	6.98095190988472	8.10737106793207	6.39393714817937	7.64336348433914	7.44753352484884	9.38009878831702	8.92510883852156	6.50186918335439	9.18751639753456	11.6974364002644	6.99485539085702	7.91706874959625	10.7690301051325	13.6190402216175	7.56795401626696	9.11654387253804	6.31008191591547	7.69468295993796	7.0942439482122	9.77444907152895	7.93332927442242	11.1009438443689	5.74557500761767	8.41101805137418	10.5216497601531	9.1056481167923	9.50971694126803	9.78177179686364	7.34875035627956	9.64082159670953	7.66329825261324	9.34956145774003	8.06312752560243	8.8014412574592	5.67062926636406	8.04651606298102	7.68947189193207	9.56818287383269	7.76729496097523	7.03017629199553	6.45492636010015	10.3841036446647	10.980551377998	7.3432577584134	6.12439017153361	9.41569668411395	8.26770740489469	7.22450252271331	5.89044995521366	7.73424181918083	7.39154482994214	8.57256186625472	6.77283764956656	10.8579801325125	6.34227318257397	9.68831852900623	6.59789662157928	7.93315498374879	9.14043645248037	9.39313019575604	8.09699615173787	8.43359649691701	6.64761348075169	6.1786636840503	7.04463671811363	9.43117755911471	6.39101839318421	7.38883563120769	8.71418711729702	10.0688200333071	9.25542388488615	9.32542173695142	7.3122764121246	7.2160944134455	5.64748987641874	8.47567845911649	8.08855864836186	6.73490765769392	5.77175362561729	6.12396758555108	6.66165407460674	6.43061378719327	8.4785997565355	7.31532327607638	7.76698401436663	7.10805146627168	8.31374061753051	7.1323723282281	10.1274774129295	6.82490793573902	11.5730092339499	7.64027562038502	9.825432906238	10.0750916093813	11.0613151499287	9.2924250066806	9.93111994907972	8.76241705277044	11.3096025202698	9.55206471808089	10.1612906307265	8.1847205599542	5.67006435157732	7.12636548447247	6.42447666641229	7.08592855182247	10.3571252203139	9.90242068505161	7.36919570603394	9.48613830183127	6.91732030215203	6.4312572988254	8.55581538971549	8.89397802759459	7.81457623108022	6.94418450259932	6.52698029587121	10.60651227758	6.64304719758036	7.57770738487321	6.07241195503552	6.82141946947603	6.78121215079187	6.89725478965463	9.2586466599142	9.95160008797778	10.1104223233212	6.0189160018869	7.68067420883173	8.20401154950422	8.05448520292025	9.26940199712685	9.2180072448904	7.64698527634442	11.3926788796175	7.30191781075028	10.1400453383156	7.11515248956942	8.67936681103917	7.2425537095194	8.64238151302521	11.2070876273248	8.08925976934426	9.41058529175423	7.20402378680773	9.93227452077133	5.69435700824545	7.13509962360939	6.43986091599411	6.97376167657344	7.73110796106252	7.56390609455992	9.49246446142499	10.2810023630064	6.34220848384747	7.84500383962191	9.80438802845494	9.30787621190153	7.75940794259766	8.78413323887964	7.43322204814185	10.4129174711682	7.87161378506097	6.49268160821086	7.45093758744417	6.9738371697473	11.822128933992	7.70788793668831	5.34583796396039	6.86786373808351	7.59065745615183	7.62162679915664	7.83108456313668	8.22825698081035	6.7076060842585	5.70717404904181	8.28949190377706	7.45992517641983	7.52903014232347	9.27529513013221	8.15001377543678	8.22512594980154	12.4481164171865	9.43410359452013	11.1318060271485	6.58986634343474	7.61443887057874	7.13876622146855	8.65351066690417	6.70090298254327	7.47539206506711	9.07266373850055	7.80770762366868	8.81903010244303	10.1886506737636	8.1428473027689	7.66201585123546	6.13071415316993	7.69024778803433	6.43922588454898	7.8958047477255	12.1401768114977	7.43597808331898	9.30792797640627	7.6112873728158	7.08785699936106	6.55537817765508	9.5205622224084	9.09876404619061	7.75496062238992	7.32933552920289	7.20898862178622	8.05863261874917	8.79372532008277	9.4205027916709	7.56150650803655	6.44486971638501	7.10312639721647	7.47184228395508	7.73546683749298	8.78908399569917	6.9844909840369	6.71243305182807	6.5899920953915	6.92585562557226	6.45313932662282	8.90828952310863	11.3518013702153	6.06319306940547	6.53500484234462	7.26545336886385	8.62511215130415	9.38433882009028	6.29355522830748	6.43751013511613	8.25207618252153	7.94596893725027	8.14561764230554	6.82755009166517	7.03858953688734	6.31318541220413	5.78692940695606	7.20811158653284	7.66208463361569	6.06025825581783	5.78862689618357	7.8274998882474	6.48164582672274	9.68624429581348	7.45580011533263	6.46267979575833	11.7898685082261	10.2953608065138	6.77080897808664	10.5096719954315	6.01239408891714	7.30661421311981	10.0245234528251	7.25194573750791	8.90153449815615	9.74266951214682	6.77725279384437	11.1899027602756	6.71028865526896	7.87485111016583	10.2728658083692	7.85755972672539	8.43246787747657	7.20462821706248	7.48846544621061	7.51985152897756	7.00284461796568	8.52489230477373	10.7827257385143	7.50250350935194	9.34336405942033	8.60540131370211	7.03041492557749	7.74284231225921	8.54473421694827	8.32269514622302	7.36170501674354	8.26491988099171	10.3256766512437	6.8398394874309	8.0350117840862	8.54317982704003	9.10633365830882	6.96921597936085	9.02192366870958	8.29006222121783	7.71113617802898	9.53763602612056	8.49750764235737	9.71421665679667	7.00285799880695	8.12908112173967	6.9655745735977	10.2199910739196	8.94686104575998	6.79295534409665	7.64589293903286	11.2637568725928	7.94527117868904	8.54705254535473	6.6692906313775	10.7850704187942	7.18480383328001	8.48614076026459	6.9271568801488	6.17375831770913	7.89646498416721	7.13231836290348	9.07138078287644	8.45621539416907	9.03440381038303	9.9350470912288	9.08637167654917	8.51564446160167	7.71501530987115	9.60449971779861	10.4103168278341	10.578185752441	10.3393679898856	7.1045083445183	8.62161026705304	7.3989208504293	5.55591824566768	8.45883982540417	10.3262263978753	11.4687688015644	8.09215185779519	5.68915040386903	7.05063733738406	7.93407328354796	7.7680718028631	6.32342572548897	6.53044404275398	7.72752676310879	11.1061523835194	6.96017219632113	6.79209023275166	8.00760202436762	12.3365466748513	10.8367784184702	10.3926423530877	8.88770462247401	8.389202039358	8.02946153382205	9.12156609975615	7.36212109720124	6.52411489558065	8.53083362650611	6.16585012971416	7.63914426073959	9.52388321248806	6.36741174204102	7.14769567654105	6.98551500865732	8.46956035251305	8.44967420963181	8.6831826475058	7.02793553669778	6.66721121718524	7.47492002186331	6.013624273376	7.15679731179993	9.3541254621334	6.85153127386345	7.16091301196106	10.9159036627636	5.82530957791871	9.07938918531391	6.96727945037708	8.51380129109163	7.97546961547287	6.4919045435302	6.12576416741058	8.13142842716943	7.11718700004708	6.55987272388671	9.57144524718701	7.75677601580688	6.19362258514787	6.39820550081533	8.91174398273917	6.85723691144925	6.8148924232107	13.1547470874215	10.8112097223192	5.6302008742305	9.42638053123649	8.72890754171331	5.59725911229842	5.14973321868473	7.48459322702487	12.4242539809267	12.6378821307618	11.7563645635808	11.8291151426134	8.74302627724187	9.51765506425514	5.8758487838942	6.18705367233766	5.69958374027762	9.72310903090382	7.65056936208916	6.62428112118624	9.23478811123241	9.69188452170737	7.02656262134448	10.9218427762947	12.3058789196151	8.29493940988161	11.0192598017341	9.91735226881418	7.18744773228285	10.1032110502218	9.25236770728686	9.65329022607892	8.0609952304622	11.0653608586286	10.2831986790401	8.8772841201437	10.5952429693229	8.06747977729899	8.47801325213849	6.72835144197702	6.54406935223626	6.77643254395279	8.27414412772798	7.48043079589837	7.4848017663246	7.77010896704757	12.3523359237861	7.15559698539282	8.63200095575935	9.09862926265528	9.59827346211166	6.13856315409754	7.6991657465447	9.0394494431096	8.91450583323582	8.09629177270654	11.9790528584868	9.54089224043171	8.65480515919598	8.19025168103444	9.40259325991373	11.1869171408242	9.08533392577497	6.789867707051	6.59491608870221	8.98168703796665	7.69234750730997	9.20840945400163	11.4131593193228	11.8890330699592	8.31197142143366	8.29394714952401	9.1038992622632	9.74357183859552	7.74053686287218	6.30739878995515	7.31082304785852	7.37339599514975	8.73088929928016	6.19848298221692	7.57930447357228	5.38551217523624	7.25661067043529	9.03180068690359	7.93114747170873	7.49001895323782	6.85590151233416	9.33108522387174	11.9322561155161	8.1461597407758	7.77597805205648	6.9507841488073	6.98411864863723	6.76648809273794	7.64748431206062	7.96419494278623	6.45244902216162	6.50205073559994	9.53472499608073	7.97045561625576	9.27169769398026	8.08813247024925	6.83319801605434	5.57672721704212	8.4910279813397	10.7320402060148	7.25404963479633	6.70017794957607	7.73062372528443	7.22557741715112	8.3742096322711	9.44324075135169	6.07866123915422	8.10176507119106	9.75393395363355	10.4000023556525	6.45493556588107	6.84881623632065	10.5799813689643	9.11380800524317	10.5364763270502	10.4438526280305	9.17999064734884	9.66909585960157	7.4429075960953	9.26622859662698	9.39548784728333	6.34904550026679	9.24355489087352	7.81162081873123	7.20938703598145	5.70902198523849	7.07113134480503	6.36950834986628	7.36543073539795	11.0581091240869	8.26691058255288	7.92187226985478	9.25894690729988	7.42021366120005	7.93934425057038	8.61920959069371	10.9961584095309	6.93261465794263	6.75451442115478	11.197156737942	10.0427896351041	7.26659850317214	6.9366812997882	8.16708173949386	10.1229598096068	9.68866476030877	6.6951324353618	12.0315103151576	6.87074160769864	6.41413018006685	8.45392621365588	7.20940749949324	7.59564186932137	8.97637699380675	7.51568602696409	8.13776631697085	10.4953556983764	9.41342159693078	7.06795529033726	8.30350339586037	5.60491420325786	6.50166866966397	11.5452297225971	11.6454104158547	8.61303090815952	6.42806383091233	7.93503183719154	9.93211436235441	8.26340090340197	7.55550987748459	6.61862771426319	8.91324754245679	8.12353910567081	7.5091901761343	7.33569331479268	10.363568292678	7.94288626184023	5.97668593533747	5.54340588921624	7.29143274482371	7.66977402781766	7.02255481784291	10.6066896769507	6.70528134000081	6.50475238314143	7.11915692447203	11.870863293103	8.0181641716454	10.8485768582117	9.0964534922889	7.59622471599698	8.48883810054672	7.86761210524819	8.04441870833678	8.78662937155011	6.5281729908222	7.10137559651086	7.11101569175733	10.6734708117776	12.5803254272554	5.88107887633503	5.17993730949474	8.94079808901923	8.87718128809375	6.40074182594499	6.60857667001334	5.50223643232884	8.80546849569397	10.1889905794726	6.8644733950347	9.04089028138823	11.0076974905784	9.14903261027617	6.32065113552179	6.14267245746755	6.15731717491012	10.0262224713403	6.42303977016673	9.08115102581624	9.82692308019488	6.80018737863726	6.7274762311719	7.03811031889234	8.06171780636937	8.34357265726232	6.92682089044839	9.26751808998268	11.0868748263734	6.82635326966728	7.02595933282549	6.28715024629146	10.5152526139183	9.47432352007081	9.71872720306679	10.2846051908745	7.99782713534119	7.70217143549397	8.89142699962729	6.64808964720937	7.11248056879791	11.6337941193572	9.51385579450161	9.62531505676401	6.08156932792874	5.42809961091628	6.12506720881856	7.58628573181422	8.54372203870195	10.7087863720405	11.9107981979834	6.90709660612228	7.05184375420865	11.0633969744761	9.18500217199361	7.26079131537683	8.22621488088354	5.80047184115857	8.4544722302618	5.43886496580283	7.8103113029423	6.35287064739562	9.26193953660724	7.75770921108167	10.1758578337011	10.6582824734224	6.9909353964062	7.25811899784892	5.64656524261291	7.10609049017653	10.3014332355899	8.36715531958019	6.10026194051863	7.88169446903849	6.46352652074755	11.1763487545382	10.1818278658297	10.2417691438511	7.94071065770196	10.4431936715958	11.0540809828714	10.2593006389526	8.62682926680005	7.66440038597287	8.74142512829453	7.02118143313329	7.6762786098319	8.20724949083196	11.1950867233033	7.17702572189222	5.94068142048394	8.96343593398663	10.2783735798833	8.16071357934923	7.38593424560836	8.60395195963361	6.53907914300618	7.16203984893672	6.81110635917429	5.96141067519455	7.64709104000278	9.81618506872402	6.05005950133841	6.75109311437732	7.26039104653862	8.018175074849	9.08395318836856	6.92963332224112	5.6577799007928	9.37221331773329	6.65131498209659	7.61249133449272	7.3817231404407	8.51653539359898	6.06073923668748	6.57405615993032	9.52470849798817	5.97541260448559	8.90852461554626	7.80145837938933	10.308601403657	7.21564487323433	8.32607845263701	10.1841534466169	6.54994441137368	9.78505373457622	8.04945844925061	7.18151612384845	7.49223871527122	8.06313318738094	7.74009875065867	7.28047358628957	6.91479417017237	8.69025272986443	8.78681337901734	7.03335868545714	9.66776597626918	11.0874761927939	9.13715045109692	7.09943422893018	7.30002676131128	8.46223796676023	7.18362798158631	8.58631780321488	7.82407468406313	9.28180034960476	5.33853767607222	5.87408054477662	8.47544080111974	10.1726759311438	6.89218494026194	7.23847958413544	11.0419061308453	10.0480065328796	11.8134060405368	7.06204983701117	6.77208693020273	9.12236765940472	9.25196724433094	9.68308681938224	9.42056760964569	6.37622358614936	8.16272752298262	11.1272658751526	8.37575252574957	7.25544172123577	11.6486051229315	10.5818939696776	8.10798773530671	9.51009218135502	8.23494377781969	9.00654157418876	7.1140795055493	8.77463024918726	7.17662733993989	9.49178878516174	7.79495241360931	6.7202916597566	10.3488793794755	9.77530179360696	8.3321843784712	8.42471723496911	7.7625934939603	6.02139376803669	5.83275869271023	6.04695431230278	6.72971034698143	6.88385439663284	5.61966433114637	8.19375784355776	13.7389341172237	6.59259479418665	7.71044711075747	7.64647498366492	8.59301906499284	9.28203663130753	13.4252854088534	10.0054427097769	8.41658738207187	8.67417390378554	8.14797238387237	9.51391240876156	6.64895500197961	7.99243972648848	8.27465274183963	6.56735927016517	9.45648905257308	9.25723027142586	7.02713315125379	7.4509122007976	7.02135317773646	6.36948759421121	8.48676139825906	9.06495637474122	7.07741322303405	5.73171378883412	12.4500789829481	6.7927177178153	7.3680186036866	6.90337320514644	9.14975880969423	9.18501743449131	5.74712825554486	8.00723128829122	7.92203127961377	8.10159161110357	5.37680885643933	8.78019999715959	8.52225912752013	10.6975630501121	8.41302744275506	10.0735410248572	6.46940782416613	9.09664490446646	7.06774460887977	8.26498518808833	7.62882091668572	8.08129383387872	6.69207008005531	8.17674276870942	8.7801191699615	6.35897380197102	7.95434960545477	7.96378740687225	8.13110871216795	8.16766989955615	8.39617989192743	9.10887329370742	13.5885771507066	11.0711764664101	9.14815161400888	6.92557995420785	8.01728229694809	6.65444995063973	7.24894507730229	7.78344721235675	7.56673944745276	7.81249451657498	9.33516572271181	8.55429626252603	9.87146081340159	7.09629412016821	7.30528725536201	8.55121364185532	6.45690195462547	7.4434116883057	7.23826564681475	8.49640921894573	9.77634511616927	12.4340257443725	11.8680476445008	11.7257172752558	12.2502057519563	10.6263194482426	7.68297556580492	10.6547181355386	6.3395782652134	11.0597071158843	9.68902313840666	7.13905058139192	9.13387150356783	13.5435276344067	13.6290397482502	13.7272814508795	13.6910305429966	12.8366387802951	9.82238772420617	9.98485249491894	6.50577919497163	7.55748812480359	10.8870521483883	7.27201147028763	11.1525540557201	11.7005623580757	6.54928813644346	11.7732638311008	12.3355450522732	11.4283878556714	7.87399673839413	12.2851351955804	11.083195283256	10.6712451057247	10.7287167839852	11.3787284853559	10.074899749361	10.004592918718	12.9302059373232	12.8235129843805	9.63640922483033	11.2354532605412	12.5346932499283	9.27534351544311	12.6472642980501	11.0383225923239	7.76394934810714	8.31365114633469	12.106631408669	12.0579560382648	10.4753195274602	8.00939786256722	11.4407634040082	6.63477645876427	11.975533159288	10.9511515516722	13.2408729410187	10.7925046347288	10.2687385255255	11.366763121503	7.27992285238092	12.5958904960408	12.7893537225539	13.4115819190637	10.6260128617307	12.4642740766973	11.8552526493355	12.4776770265088	8.76516518136809	11.2505056924711	8.82208750080571	13.3718265858763	8.64092561242773	10.932249824691	9.51422443774051	12.4832757061426	7.01491628450026	12.8694717270726	10.9767242888611	9.85972982664854	8.27477139266963	12.4056336408382	8.58033104301188	9.00115316929039	7.09444193126518	6.67167999130572	8.60214191893758	12.0328708830787	12.0023168419408	6.71783864178282	12.763861493475	8.92403289694006	6.26423699673686	8.71287171129148	9.93064524205561	8.03159230367769	12.2708113873798	12.0387836453277	12.4597679205802	8.52442165379655	9.05392434909391	8.9426818584943	10.6869708237426	10.9657396024341	10.5038326471424	11.8942739108075	9.60479146223226	11.8574383881373	10.4830212753343	6.36594132246988	9.57995689513071	7.71175461267618	10.6715756527071	6.8562160913803	11.7209202658069	11.8812692096954	13.1779311134653	6.49755198573006	8.65503056174543	8.10608748157047	8.76457502947793	5.9579347348389	9.1027853668704	6.39628444705242	9.13053267511355	8.3752880676581	7.66913832118344	6.20881152900397	7.94310532372655	8.27067850019859	6.51185950216015	8.12893832272404	6.28684644533094	7.06632396344182	5.64477875997094	8.00212939680567	9.10587807148663	8.21182062331258	8.74236924793621	8.30391488302756	6.22273565421809	9.93678883335769	6.85583440487996	7.20968645642142	7.0774760085305	10.4079633919959	10.4528816290516	6.59027290186003	7.62764327244993	8.04054996542732	8.05609925104551	7.68029480364559	7.24142201263036	6.62397819963771	7.30451603851081	8.01859439625871	7.3326052932149	11.4243450040356	7.88818256176195	6.06237458175171	6.74789381040857	6.58202189558447	8.57194285020069	6.80728509522273	10.5563643319116	8.18101147442505	11.2540357719783	6.13717118015474	7.02950188083968	7.74304306284523	11.6240997971463	10.4641409833646	10.6729885988271	12.3030282509404	12.8176840919495	11.1764490781344	11.6951487508417	12.8171820162374	10.7040521627986	6.26822923496851	5.78657284493346	9.98024847918021	8.73390675195896	6.47375314678486	10.4549961360595	9.65827739455291	7.95481800079493	8.13771828769184	7.79133139710427	8.2407766674474	6.07563053611616	5.81048744195491	9.60034406467725	9.09745950518091	8.92299691652732	8.41338457246986	7.47460902440414	5.61632636778986	7.0588211474791	7.36572761869438	9.13767047042167	8.17128208420338	6.09167286204612	6.4424098579214	6.7445480705983	9.49837503310319	12.0816013043365	6.28550637239285	9.0913275619095	6.18130488448297	8.79107828407667	7.44650142018311	6.52534393430523	8.41533981500052	6.47789856281296	9.03227661019038	7.58537352702214	6.049917808702	8.47028067416622	10.2647462890155	8.83310790927979	7.60938468639801	7.00770392567556	6.64817721251454	6.45627438135506	7.01803668243361	7.45123353970296	7.66864275178469	9.52960798012799	9.57100998222225	7.68690851912967	6.60829733457192	8.23889959506323	10.4176516495	5.37436164351309	7.69079609049205	6.05733110292759	8.36301956577574	10.6725550878333	10.5090071030675	6.85908856976057	6.48417732228813	8.15093998405264	9.10356255974113	9.34978674439071	8.71998679289683	7.82564902749517	7.7131451221204	8.03729693438789	7.55927099461859	11.2045322787634	9.43909612502913	6.35876471071508	7.69973009389914	9.52789963450009	9.40470377951551	9.79371919897624	8.19259340477777	11.1591032451034	9.32527192920722	8.46056196225658	7.65680428420713	6.29154625352513	8.1953908198078	8.51003892313516	6.92231938579919	6.50564144016076	6.52243904152338	9.90753069554316	7.15425392774372	7.89090626712981	10.4577939181275	9.66373161723206	8.30118883141894	8.57966073456085	7.2252563147552	8.84269005174982	7.511549955714	6.15889190219888	8.37459505412065	10.4973579234732	8.3299737612525	12.1671821607304	7.25616499644207	8.34247770672684	8.79361840348673	6.67647746729265	7.66598192426013	9.97728212182343	10.1039726037182	9.1534167758883	11.8062577498398	6.01292255586058	6.31625311036433	6.28553484247921	7.42988711658821	7.19585252312523	8.75702708014065	5.80503973712233	8.18026969490246	6.75299245007715	6.75801064560304	11.5096167033923	10.2755298855132	6.65907623941207	12.4388318267592	8.20754525868331	8.1242483994478	12.04983952506	7.13175196500586	12.6563633435055	7.9673821207556	6.67217896795632	13.0160924223821	6.27033238558189	7.01226699681941	10.1131064607504	6.71701076554358	11.3754925466738	5.86286000009919	10.5651130900358	9.612888743577	10.6554061711783	5.81080037969569	5.96045128959095	6.16416052178401	5.89300197069097	6.78719578327891	8.17088000905673	10.0069485082229	7.09883562266728	8.4907689855705	9.19487666378285	8.26222922003709	6.76051088534575	6.87761984040456	6.40449805292413	9.34855296169872	9.36339155427841	5.92354862389998	7.57469430206026	7.51956217253467	7.57598526018717	7.48281773180357	8.50568080180446	9.34091010029248	10.0562561241267	6.25628921871046	7.48764953642157	9.54174984353505	7.97537896457701	9.84563440173855	8.84399732243439	9.15445294467506	7.40389601558332	5.90328320122675	9.56073925803982	6.65136318676276	7.25174239897356	8.26995526826608	10.6006295740248	9.93301824942269	8.43951283169613	8.24419892979417	6.66428105897562	10.2598243932465	11.0285363753999	10.7811656615738	10.8463584515592	7.71641660142459	10.4483405957176	9.74314901696243	6.06928239471637	9.4550428296521	10.0305828998659	6.45311973989746	6.6660575625003	5.91964499216692	8.04951674809022	10.543654322891	5.70550559192001	5.85150955295505	9.20236014750327	6.83245769189343	7.81728392987083	10.1049565226633	6.92164423771046	9.10779708393463	8.49281218872567	10.7304647187062	6.63016828059736	7.59954614878588	10.1339210661164	10.1010094608586	11.5747901210098	6.54122471815487	10.9749042382325	6.70217067178324	5.93590411538735	6.98349574871751	7.09768409839346	8.73905078215411	12.5170970701588	6.66155037150267	11.23521500322	7.81122804383892	9.02232598341415	6.81768362930525	7.22186148285083	9.94513028980165	8.69457167790599	7.94206304666662	7.67989216088257	6.31768011126964	9.77593064124641	7.100100282165	7.05195026621233	10.1159875777239	8.64871273162852	9.38380337705556	7.99124525367969	8.95002506874662	6.23261075244739	6.5846884322523	7.76040275736646	11.3994244438161	8.23535385018449	11.2131864977962	8.66256774558753	7.54806868016912	7.32983258449127	6.60834389423478	6.12917181030688	6.75723350551031	7.00368264876306	8.9999696362503	7.54269382313261	9.10504126353977	6.90286713904476	6.28750050757064	9.90352150339809	5.2346840848298	9.16854439656426	8.4098659834076	7.78033359949768	7.78153984386104	10.7303773722486	10.2386325693134	7.32471514783825	6.87647502713791	7.19241876661345	10.7038948142226	7.54288059810716	8.34231255263277	12.8211923431317	7.01535488885477	11.3879282029754	7.26467762421711	10.8374737262554	10.50481747306	9.85341756301165	12.3760218141439	10.2244540742387	6.75735948101145	9.82364377737039	7.30174890783566	6.78707787089587	9.54695631137437	7.41797698812894	7.14442495977921	8.29103459563998	7.92212118313515	6.20203186808257	7.51645150377346	9.40498226861438	6.27252910730176	7.79694291996798	7.22079532003389	7.83649969666804	8.02177058133944	9.80698012657571	11.7437995800017	10.4690642915628	13.4095673551511	7.33727355505201	14.3873391070869	6.57550909776946	9.19854070149134	6.78855793212753	9.73701537511504	10.9810908560602	6.57678609311493	7.15186294158637	7.74115226133318	6.64592297871217	8.57352010109736	8.44311860505401	11.7965458359024	6.62887853118827	7.34384885018939	7.25331272644095	5.58318474496643	6.57289445183773	6.75057570221243	9.84683749906139	6.14238238591852	7.2202497569773	11.2208872548834	8.30459255866792	7.41318526931989	6.2211235831341	7.24653260195165	8.91136182007857	8.28431261056475	6.58147070927895	7.03233260006761	7.30457478807433	9.08785010115975	8.21434041461916	8.70674470520264	6.29197275063223	7.09685543437926	7.93710315724622	10.0019223996246	6.59190426987287	6.67600268208365	5.60540568496592	7.86517701019905	6.04077134732009	8.80549105848048	5.35178189118392	7.50088314128208	9.49332752091238	8.26889625007736	7.5816846761378	10.2381102577336	8.89883925754653	7.29565840842517	11.9294564306667	12.3311031841067	9.84884225897489	8.0341158886224	6.79262666289154	8.00700291453196	9.49705683385961	8.80275161464801	8.05744360785923	5.82171065838092	6.33778966948673	9.74566645164513	5.87032013992648	6.93151185160469	8.68145217685898	6.94741325962417	7.17427597255523	8.28992966187946	10.2059409724925	9.85277684519518	11.0737645512607	6.67970108193234	8.16473267884123	5.59706100953601	8.03959189906311	9.11932829122111	7.37359689270667	7.93789297908146	5.95951397626872	6.92310984816912	6.76586950061952	9.07367991465205	5.48340653143744	8.70015789962081	7.81438474368025	6.98948151616577	7.37146961172146	6.17287570458468	7.42948076100298	8.38420151735748	5.81346299860734	7.57806138969292	10.8842706191752	13.6629636934626	7.97154354963514	8.72209510570343	7.52811271666733	5.49073006284103	5.68911323002666	8.43148370427742	8.30837746738405	5.49011257709113	8.82277610071504	7.29359055723072	5.89243958894725	7.66593271382901	7.62160834594452	7.35854921166124	7.76084405659131	7.73527640003304	7.1806918068138	8.67820409556363	8.31619922025898	7.31196832206194	8.98812830841685	6.52543489198787	9.01168209827323	8.60001432255552	6.0157133387461	7.97315181732413	8.62747750845732	7.6974815917209	6.19818604531837	6.57140066445468	8.5942994866704	6.73199988852991	7.19010753407842	6.11833335554602	9.16481611884394	13.0471739465572	11.3759883141047	8.80837415920595	6.00323248215672	6.37776976121852	6.83999722468424	7.85496283293316	7.30903022290979	7.04549133056547	6.37686995041967	7.28301216583581	5.85650618223519	10.9096702924048	9.09970239447409	7.51310810586911	10.790324790494	7.04032460204613	8.47499430661802	10.1226818560744	10.0027324383378	8.69676828057334	7.48953145013702	6.42553872023853	6.54736177107853	10.6886899221745	6.26727545982707	7.82076769306986	8.42953354444498	7.96017398491618	9.73948684196568	8.8888256666371	7.21613515034906	9.02709085026216	6.79525674504237	6.62387891758953	8.71788114862124	6.23025285598344	6.8462548891941	9.26827381437934	5.94013732308889	6.64137459178809	9.48771400760094	6.27066583348388	8.4103743359167	7.00786708523227	11.1391818582108	7.26586404273884	11.5169213245537	6.84820567759259	7.15943649709263	8.53072417287692	7.32433159940662	6.38872876704244	9.54145861370832	9.96006640100484	11.6933605214459	7.23277802193814	6.70213479995161	6.55407026662161	6.82780604355669	10.022819519962	11.9517628779832	11.734616284544	7.96369844523503	6.24323049406382	6.44870132932598	8.50965480623938	7.91218422592369	6.66922715186718	7.69027858059319	11.6016786014884	6.27526477520512	10.6884721647086	9.27467461167656	8.47166677928776	7.86239600507015	7.58595633267848	6.70912842823729	6.20170000207139	7.94858743408945	8.2421909556129	6.95911865961581	7.54458589888923	6.18029464292271	6.81031952937407	6.84816800194799	7.15973375659854	10.1499240599461	9.08588280426926	5.42054531721427	9.84240400110411	9.39513555456426	8.40047546422103	9.83298576067622	8.8076653573221	9.20727983992517	10.3787545376422	8.46794501254456	8.31754118767548	8.18710902630534	11.6096718702946	11.0250405459815	4.91009829388001	8.2636650169513	9.3363338578422	6.47613523958569	11.1686905198555	7.98865422904607	10.2807589328706	8.75448406391826	5.86204625801985	5.7597217240313	7.02305863402923	8.48375790249893	10.5832172015042	7.36605197802018	6.61601396728917	8.31376631567803	6.05044337275212	9.69790516139198	6.60140235975837	12.9706720810922	13.4188380617102	6.86044013654251	9.4805729994749	7.2618579370926	6.70304101743267	9.05580575126097	8.73619583093396	8.25999199933689	9.93849864108507	9.7134569127177	8.08618097754385	8.46687576809514	7.61260636267943	9.67124935626932	10.7668046246894	7.97557349600017	6.44226707826392	5.30812299284762	9.42029653328374	6.80528265784312	8.04504146976782	7.73140393488803	6.64533416261643	6.80094172821011	11.1808464224964	8.19626908497094	9.24826378318897	5.96067660805302	9.12939229692366	10.1407099033909	6.63676819918272	11.0869811045699	7.30038928710852	10.4007276327213	7.28052293425357	6.17237471084941	7.3473983828019	6.97411260601884	9.34440119088309	9.11998141961478	8.63707100496963	7.20539793425058	7.57009378811236	7.89150242911409	6.93355972194641	8.68007334331983	8.3884997132246	9.52155011983235	7.3655856120388	5.84092351194761	9.0436079236693	7.34442789768936	6.97464726800633	6.68846103994705	5.71557780564611	9.91909672347903	6.45878992409904	10.741614011904	12.223271614767	11.2536215488911	11.6029380589898	8.9850410676374	8.71653527173144	10.3166550103313	9.39141684747569	9.49888300021514	8.99690706516506	9.70159305779862	8.2953192848498	10.6392876151779	5.87561841637211	6.36537330511412	7.70400554404315	8.9848209094288	6.52337762792038	8.56533382629254	8.28124975776297	7.32715826788487	11.7166838513463	8.14097098581894	6.40931027789447	7.40572424760869	10.6529774872999	7.9202524523951	11.9670381232171	10.9474296141413	9.93903041963675	7.08932036370042	9.13203024766816	7.85294735856759	9.00380682206135	12.9946690260896	7.16141236997565	6.54506100204957	7.62977385969566	6.44036548526603	9.0755843937564	7.64392737077346	6.83976281561004	7.28339065615251	7.96500926539692	9.59560893500438	10.0239330744712	7.01195182119271	11.0736249759677	8.10987891192059	7.01991175409892	10.2294028976964	8.74846261022908	10.5767845305846	7.36038110736349	8.49861667345051	8.45154025692882	6.43096482911934	5.69662827301459	9.6438886192737	7.99705918770928	8.68443166026572	8.05153898296303	8.11516629849056	6.6481359467685	8.59576769788146	11.3583847169562	8.02380374124633	7.29732031325693	7.23892741267903	6.46167108692595	6.80740046637202	7.81659897346054	6.88600342723491	5.81338222214793	7.24838682052487	10.3222499764017	9.6727479672111	8.87196567951898	7.66238364932485	8.43345517576186	9.5581423682122	8.25446554070043	6.6117593416815	8.24218062032815	8.28472313292448	7.41776977886058	7.94770940531475	8.92847068109365	7.48868073345619	6.61916283507191	7.15959890298775	9.99200174256224	7.55742435269586	10.0515066741955	6.58020207556809	7.54076185571692	8.8003984992894	9.58718415099952	10.7351084437206	6.4641017813392	6.02376023491991	8.21952974351184	8.43095319413833	5.72077047405993	8.12502677364141	7.32894692859996	9.31152750133996	7.81317917971749	6.64708981823712	7.97777848997261	8.74149046316146	8.69326093760069	11.2687554075719	7.09852701885792	7.71100369064951	7.14525884495151	6.91172040655261	9.53053647129138	8.25471179475947	6.60864494378489	5.28247537630424	9.3383792909886	5.35509185578498	6.85648356032241	8.14165281785889	7.11571743396755	7.94438621071389	8.38121417845723	9.00067317201053	8.53612198648523	8.73804632843657	9.73694794439338	11.805085486142	6.68166326741491	13.3795113527949	8.83142202269443	5.30943628736745	12.4175715644871	5.62895302806946	9.0393304914444	10.3468622769103	5.81200473638949	8.08363714444826	7.28530944760556	5.79984321189605	7.09416489514982	7.2666457056973	7.57297069548925	6.37666465179836	10.1356908186521	9.75816716824979	8.30189337909363	6.9602605643478	6.88546817726891	10.8552607293812	7.04822757496729	10.1671657283424	8.17081520423162	7.53466730486454	7.63910425460741	6.80332172677737	7.15803834436228	8.35219713533315	6.70784656117934	6.07474419488566	6.06894410394944	6.58644483115777	9.48234674882649	8.41063719637044	7.63151699787972	7.63333735161777	7.01231000552362	8.41230491758666	10.6468938111406	7.52002808491186	8.47544647360436	6.66038718960353	7.1526279775319	9.77458507991197	7.78781227967861	7.39853619120327	6.17273158175386	6.85512653618486	7.30190309650992	5.81394038488372	6.34199197085558	7.68874940055575	5.34811964927959	11.1637086003974	6.81163756380377	6.32905061314768	5.96999884402354	6.8226346590493	5.72169467988712	8.66717215147339	10.485094914668	6.58149389917929	10.3438010302041	7.38898620887072	5.4933654384389	6.48983481546019	7.05003260777842	7.57691452169985	8.61243417703659	8.46017934724509	7.3947097433511	9.07042776894435	7.23567314817078	8.98845251011104	7.16564713668308	7.04303237989274	8.79023643542378	11.9512597362637	7.01962780893183	6.58566832718221	6.86203518090457	7.61125174956057	6.83113017920122	7.35083283964362	7.62201938657217	7.04607886955772	7.23520688769664	8.99095065200272	9.3390902294168	6.60122249212225	8.85286063928132	9.27999834142292	7.75562922563823	6.70040122478928	6.04950026776494	7.82892932186408	6.29168156082353	6.42495492236183	9.89593688866631	10.7220205867036	10.642365476713	9.09824472894297	6.92267223514925	7.36136924193063	6.44015391318388	8.05316469027041	10.2496322864509	8.21882479230016	8.28925990588171	7.23565640291776	9.6471354810739	6.02997775147312	6.32498291019964	6.74561432124177	6.18303845728111	5.75885698617488	6.76904311737033	7.85531990522463	9.48525402748716	8.79977411338407	9.57526145766847	6.38454944850917	7.10730561360312	6.26231957940651	7.53375509238213	8.54452361907133	9.01903388244478	8.48131715141093	8.08183530836664	8.00469085198776	7.320995658662	8.54823606762142	7.38368606441963	8.67225888415831	6.77926691669941	8.83630903341551	6.74189644000436	8.53401180047445	6.9041429286538	11.1139790675007	10.1395603614616	6.62795103438531	10.5414790006951	9.18172480258055	8.51903594104769	6.55749323725626	6.40419653177275	9.18753526927859	11.5513341571441	7.65551509346131	6.92555504154968	9.24323043404907	6.41847738089924	7.50913420771794	9.60584643622926	6.2531904503201	6.10616781775602	8.35424011179182	8.61238594295417	8.50969219774099	9.59583073212375	6.50123301333162	5.97109673983241	9.92209971042152	10.805516675393	7.28541816530919	5.66319237130868	8.27899148754815	8.54095175328852	6.07050409133979	7.0649818366243	6.33726913841238	8.69991759114245	6.34759837976209	7.93656057340346	8.20506829531071	11.182767601092	12.5195343417497	9.34489106784375	8.61442790248857	7.75045314002214	6.50714936125511	7.05258156878275	7.77568555574251	8.31303897644393	8.36752887604979	10.020180613583	8.56322860528144	9.09555417903475	7.14294575047842	6.30060311161988	8.27770229321832	7.98756202416721	5.92263694560061	6.85627708214837	8.07240748493172	5.96991026762436	8.36165419893395	6.72893684160299	7.35074440296643	10.8496861512673	6.3630830541329	7.64864084712198	6.61954068950647	7.7788418417388	9.20541302338289	7.22855163555979	8.1497927049033	7.72695508029187	11.4964540509247	6.39681766416363	7.92466072307119	8.62949390066887	7.28757658575612	9.04134673878525	7.55082668372237	7.26680106976842	9.84462794284116	9.87216438449273	7.3091689950789	9.86320571442158	5.84298081981068	8.51053117435266	6.27595667571523	8.92979691620501	11.639355122363	8.86097220023506	9.56545280914049	5.71950279466247	9.05156685793677	10.1277490303781	10.1549506256067	7.42223265258856	7.292446693994	6.0130538608158	6.75327881924961	6.19925802945925	9.0211713576662	7.32151894647732	5.26102061093249	8.62815990270552	9.03099542513927	8.83483759298206	10.1164732675302	6.90499984829045	8.61193860463979	7.73689384451308	8.18629967866011	6.50308948787371	5.06540660456774	5.3768086135045	6.59278619923731	6.19001559704371	8.34356333410503	7.41460481316487	10.167684521303	11.900356425099	7.83785935558293	6.25691899860822	8.28178928379249	5.90746507631886	8.22494511239601	7.79592802311462	10.2617292218718	8.71590807835192	6.77886339770502	7.46102564820694	11.9237573042239	7.82336531207914	11.4905825982004	8.31418947612506	7.94165003103053	8.96655134214818	9.3251804947778	10.1484661247816	10.7414247374228	6.84795419593603	8.4567927248437	7.25597744207971	7.03931190288561	8.86078937864504	6.83435379141196	6.51991885475167	9.42546178457646	12.0229017066223	14.2894083208244	8.17660844831865	7.9766375397888	9.7534697161701	7.88674072360607	7.88127150872727	8.69485502346702	6.10601540895011	8.16005975652758	8.48161569330433	9.1864219335928	7.9563893305432	7.21608626592676	8.25237614470403	8.41384551221734	6.13319861226174	11.917251454392	10.9036143544989	10.0587911143648	8.87337693696395	6.97951832702413	10.5551074832262	8.04461600255906	11.0593802796292	10.6071550847415	9.75704994712817	7.56286857895639	10.1928329451352	6.5151731907512	5.88524865962787	6.71180432059492	9.71573254463664	10.4432357262116	7.37062928816482	7.27417372246206	8.8995864678329	9.34710407595552	6.9682738384411	6.52394268076065	9.7042372417449	9.43065395753514	7.74088140508963	9.00521924585203	7.30758059280896	9.99406617765206	7.76548951637392	7.48237633901366	8.00622020513501	8.28783418761937	9.92386857640824	9.46290622102819	8.7138541708331	10.0653485047124	8.33653989047538	7.56138198800275	6.89233620754283	7.13685733926842	7.83917232867202	9.95126056300301	8.20928005115912	8.35682903217866	7.79974504815163	6.61961768574506	6.69368886682939	8.92280390038807	7.55970285767092	7.53717006589954	7.74938341378037	6.45495052514979	8.41298242510745	11.1250238785145	9.65220290121488	10.2068090833955	7.39729237612039	7.79697878021897	8.42140230189932	7.9262901266769	9.26512122659979	5.56338543377445	7.02017386756237	9.59001229080204	8.77160585921836	10.8943154538728	8.57551563878213	8.62416226073627	10.5243343632457	13.5305114107023	11.8673101786902	7.35163841510453	11.6721085536779	6.98713363604335	8.27311918215451	6.6638589919634	8.29861280174594	9.3953184576921	7.67136603170573	5.82871128719721	6.85639992715429	8.53057185201331	6.42105139022882	7.3875761866799	5.75332270861548	9.23378645307506	10.6004761355823	6.41131963816303	9.58776150509236	8.11034693539667	8.1913720800731	9.17052029460278	8.75477247749405	9.5383516664982	6.32886602322719	6.47464107512887	7.13714852997461	8.04940853137856	6.5872072686417	7.78762360280923	6.23648116185318	7.86924804480574	5.28647001637001	9.35872935260902	7.9477175830943	7.53831908678538	7.60057219294255	6.65778609239942	8.18752184045576	5.67380452767161	8.87439365950548	8.99419673198171	10.1638932997791	6.79304819890444	5.76038297327086	9.85993190259133	7.56319581849045	6.96766825464127	7.09472186839116	7.86188837111474	9.18599112554095	8.32027349647226	8.86103364219499	5.90392735608402	9.0925130252804	6.68537172494859	9.0998102157315	8.0329107307784	6.91899303792599	6.96602843548413	7.86043259744414	9.38947148594299	7.17244222311669	9.7476229896421	5.612848654996	9.40992505851884	6.35692216823398	7.46757041483762	7.83523689193004	8.09052137353755	8.63897224738339	6.9299661740004	6.14689118680963	10.3031633027896	8.30698582641218	6.84305866794813	9.97942571375208	9.42807412876001	9.30364707486309	9.2704791166771	8.29591460671852	7.1105394871755	7.49833165049985	6.36645773035063	9.13113952424167	7.4660005264955	7.08668850601151	9.81410185769818	12.4069555060847	11.5008383544062	6.78296868876176	6.44023645323655	11.470705803751	10.6101904667503	6.69456531736075	9.66079633126421	7.43747089997882	7.77468094367449	9.43881832609892	7.05598811329832	6.46845625025137	8.24257530894672	11.3668506586179	8.60599966484191	6.77004240306214	8.91358545484665	10.4589304483692	8.29837585285386	9.58574369533656	9.19424400343674	12.8890204843067	8.35745060577375	5.93239916266566	5.97127052356678	7.5905254756632	7.38780525838714	8.38662476811468	11.1487583811739	7.33262658665149	8.0365731695626	8.58608087916418	7.70268421303931	7.69940132284175	7.54572957131431	8.69745394240465	5.9423863541892	7.92555288755931	7.636946331777	9.32265754706217	7.62208446580752	6.17330239165842	7.05574836134061	7.27579345042399	7.66282109731116	8.75672348038369	7.29953278539323	6.25039797844084	6.22656520787989	6.94193574780999	7.39736483172166	6.06988961557947	7.49777266551284	5.79398580570312	9.30891687916189	11.4153586832676	11.8242225883158	10.0971630924674	8.2642893021381	8.09369255357121	10.3511958754283	11.1397855284847	8.67872472366317	7.13651012870863	6.67422850524782	8.1680598842442	6.32964440554526	6.93739886840887	8.09686157185148	11.1077177356313	6.94600898729948	9.56894333666025	5.98581802620416	9.7946106246546	8.37019872933457	9.27097758658183	9.52695302371091	8.2059837666824	10.1767983044589	8.22138752425928	8.17634570241308	6.46027077853016	9.0650410031533	11.6735064529428	6.35680762399648	5.71081744794373	7.96862471740094	6.58518371984641	7.60666501426117	11.74400325892	12.8337294739485	9.21078512317781	6.08594056233457	7.01043676624091	6.43081155131691	8.15097656543424	7.02227139243851	9.15198206583137	6.71329049603212	14.4957317382821	8.03674386164335	9.89948845520581	9.34668875584394	8.78093435273924	9.30818438241208	7.60904397347457	7.16054755293394	14.3505545786796	13.791246205534	14.1832491179391	13.9541553905608	9.26526773294163	8.52302222571926	5.76172688962895	10.6767603934973	12.0524841980931	8.08931351654169	7.21668634335463	7.66102262704935	10.2140794754198	8.11406672084225	7.89480746377218	7.54406294509308	7.60469916911707	10.0763263900234	8.73616197846244	8.43249972693104	12.2093755159466	8.95928265080448	10.4414923324078	8.23917123877179	8.19691427429294	7.18965466248109	7.45129641452722	5.75859224296582	6.90127778122207	7.59047519420579	8.15806222752872	7.47226530816205	8.42768687636681	6.64569514345237	7.0563878641895	8.94987707594101	8.21343227298198	8.28893523979902	7.67489161301812	8.41042655580088	6.37176527107294	11.7495363132794	8.36761965217022	6.30188573954448	7.54612715799807	9.06355164758462	8.30223369122884	8.09883476680591	9.74945491062112	9.09476324254953	7.30504852863921	6.38222290085672	6.45957355541461	5.89421433827909	10.1723111630001	7.55294575946521	5.89833961621154	9.59094068327764	11.8171073995905	6.29206808319711	7.90733398942125	5.39571067951742	8.13605599149178	9.39015799430619	6.3698733564096	7.15791464258335	8.53289967708112	7.02354986004939	7.61578226124382	6.92510404806102	6.02019974531517	9.06102350464671	6.45993826347992	10.221847756693	11.8544123772844	11.6688396512718	8.15235106884741	5.74565778939337	8.18489714367248	7.99815883812932	9.18951387382243	7.25180996088401	12.3044542893689	6.22797460090783	9.2236238771155	6.92239761927987	6.73999187465733	8.8847335439638	9.60763838223	8.23509388318956	7.19110404230204	5.92209265862288	10.9916811182695	7.38428499552744	8.20011393136895	9.99946982708292	8.02272541320335	7.58754484562414	7.51098555444487	6.85692342582153	6.62752739141776	9.32777099029939	9.14777952367606	9.48114659969422	6.59424861575157	7.82877747291846	8.26616152219303	8.02595604587433	10.4131810535475	6.72451047401546	8.42758572917398	7.02014664731179	7.05207502741639	5.83116556159997	5.92738532768894	9.05442625831247	10.5251826822214	7.70275253730649	7.97364386792507	6.28136576267918	8.02160743176507	8.23528986780873	6.0035251717527	8.78847113061325	7.80074413498174	6.10765881601946	9.22956535326011	7.95630519553572	7.337038814592	6.67816115185463	8.77330239355271	6.6461013909412	6.19969896092699	7.22354098451723	6.24481939696545	7.35659919250569	6.0666310781017	7.9959266673635	6.64797993145243	7.3581979350676	9.41194486523183	9.34757800560966	7.74822932131004	9.36948904411473	8.49665770180537	8.46185665496326	10.3483800142367	5.12870069919743	7.58856687039716	7.89127879093793	5.58186393694439	7.4409132847372	8.27230346813037	7.40565459207483	8.01772057503241	7.95708498373021	7.59833497746272	8.14074888284624	11.7370519380061	7.63105212927591	8.65537385729332	8.00155479573146	8.83847534370903	10.4700211758219	10.228703091015	6.37019922067745	10.3035052331337	6.28879612278894	8.3547616597417	7.04329185735269	10.0934690741297	5.32278892426243	10.8063675843318	12.0293502954441	11.4804138264078	8.47423716281108	10.2289655583019	5.5000098509185	6.9669623602079	12.2207327414101	10.6547845117837	7.78848044505261	10.0886859481604	6.37478402092164	7.25576146019832	6.27462861157533	6.26322538053877	9.95629629181497	6.76038332241511	7.53544345654982	7.32786846890351	6.71341170965103	6.4805044681233	8.79761827962292	10.3344475578343	9.42264171969767	8.78319796497346	6.29507683799785	7.13680712803357	8.94276617643218	6.90254738245414	9.13234814000708	10.3797898823571	5.49359174410225	7.29010657860851	7.81565696315453	9.81390671779406	7.37931438263573	6.17097996873976	9.47450942641334	6.90655650470785	6.90505038812493	9.14164016772507	6.08494157026978	6.920234649328	9.00693368032841	6.51962511446623	6.07609145786009	10.3458953300075	6.57888269478317	9.16307312926775	9.02840315154136	9.55091717178432	10.244720038764	12.3675095766268	9.5391225855998	7.11393229953954	8.85985493319394	6.45144351406115	8.76176182017506	12.6566568256466	8.09951655883484	9.60387713242215	7.90822138129655	7.92488672379435	12.0992603154251	8.68426872151017	8.6728358337356	7.26578795224998	8.20005248618028	7.62651779564467	8.53350815456538	6.36652746795884	7.3694124520297	7.66594414670512	7.61953649785924	6.49793514325257	7.75666072430195	8.79854878895108	7.5353079594486	12.1418893232945	6.50274777305193	6.1411743182188	8.74373505255886	7.05798803382355	7.46870553621711	6.18154273104774	7.81874229573059	6.40332975451846	6.15456647049376	8.67928087114346	6.23098146100644	7.72783537766305	8.20778975075466	9.94534123005466	7.62731297169627	6.80270788019597	7.94214678492292	7.06077707295156	7.16458362886161	6.92101459182229	7.95278216317723	7.82985072879852	8.22513134758464	8.25023829799466	9.99010211285483	7.008811949553	5.70453417584447	6.99421493916081	6.83871367686906	7.74940030295173	8.24941584292936	5.75952422182858	9.42845070228283	5.87564248634145	9.08184625520217	7.75481293657024	6.54789053725793	6.26684815274605	9.05382292057596	7.45203743876177	8.89384539443289	7.7892592001153	7.78675665127082	7.60924768707994	10.0304429445921	7.09508518861533	9.93978300893049	10.7841622000034	8.71179974273444	9.1697655618843	9.19256400563676	12.6126546469188	8.15549734024538	8.05356446665468	6.54081277228823	11.9418102575367	8.97954480689829	6.73883072541412	6.77474178201257	6.78847483312306	9.07584332255519	7.43997003452663	7.06664254457997	10.0813444262588	7.99957640272376	9.1829727301454	8.61210295438366	6.36896738439842	9.42636292497862	8.0862846137057	10.5090174943676	6.77788308429695	7.88803511874704	5.80581588987852	7.19568519548352	8.85356940923239	8.55267902386278	9.81051447116302	6.76497685089382	9.38541575188919	7.09899984074253	7.3514325817356	8.6960406703299	7.21787557817856	7.64453997513087	11.2649371636312	9.8300507715828	7.06743981875581	10.4290718081976	6.00015565124115	10.6614877895012	8.49643968765019	7.84306144810129	6.93544634526058	11.8912551666827	7.69369393861554	6.74312297731915	10.9717474189834	10.3725245329501	12.0682481723481	9.83160598478819	10.5601931780818	5.78609546243943	8.51053754095657	10.0631270149096	8.36018677647533	8.71248142788316	9.5710537800661	9.4319465286095	7.5635795497421	8.2481494068772	7.40960475658253	8.89245615189217	8.85270757609524	7.49759392331852	8.52187632844075	7.32665463037902	7.00195963274686	6.52258947598642	8.66381556014734	5.9173551921085	6.54847734871259	6.3780695734858	6.31089592679407	9.15335011804504	9.14332032737213	8.41005088657085	8.66082407832361	7.71262690611005	7.66495312676499	10.7487223941955	8.40380121995041	7.46592972428338	6.91199957693195	7.15384282691446	7.16359890400999	8.09766296654419	6.97197197444482	7.14511264672595	6.79201098083053	6.39680807997738	9.07686118810532	7.59529946104334	9.53968287210025	8.10985406333879	8.2984136903353	8.5433603163222	10.3507421506572	9.91736062051132	6.43107363477549	6.90382935594288	6.50620015436639	8.18817856714673	8.79818010418003	7.30022532912657	10.6865598707437	7.42280402995146	6.86271711665951	9.27563069855035	9.39900754636905	7.84320300896817	11.2973132910675	6.97919751476308	9.22197708885278	8.08443029621748	9.80399734364841	5.6951891814152	7.71466020875878	6.96648619064321	6.25055841368558	6.91993956115337	8.63133768749578	7.13801888277256	8.36461581368948	9.35825799599381	8.12877783726553	7.28956596288233	6.81033482044135	7.03316524208444	9.97118120043731	8.49582571694698	11.4527081464876	7.292266373942	10.3593501418235	7.06021818344875	9.81802596428115	6.67698761319719	5.14806091870903	8.9303122532637	8.47741206417014	6.41431127929954	6.50759100136451	6.95389803396715	6.20369690212281	6.27947228908484	5.39954961240552	6.54296010317872	10.8868863567402	7.3061467273571	7.87605222536405	10.1967425213312	6.12236874363422	7.87441022114728	6.6203320149044	7.53307123559957	6.36633415192386	8.56451573124512	6.94081621732883	6.70640019806697	6.26224724855959	6.20742289874879	7.02714166491695	6.53540430188659	7.57933772746048	8.88894513365822	9.47990162585777	7.94028122572351	7.89989352053135	7.6040092187249	8.72770241547285	7.88704225599904	7.52812256103987	7.683861501476	6.22851454827969	5.9994394613535	5.39704775460152	7.63855773065894	6.507684194565	7.71562055818934	6.97806410041132	7.69094217158582	7.16381012392772	8.69800656413153	6.9044193555915	8.16846590388757	7.26967131003422	8.30940981673055	6.16018968898776	7.74410666901339	7.18207305376581	7.56379298609442	6.9982287011024	8.77278757269527	8.22808394225054	6.32475246212412	7.41012833401443	7.79859429014274	7.9189136583909	6.80074253855721	5.56617915850434	6.74161440583589	6.84424874605922	7.77367839944321	8.69361890715679	6.97131243153579	10.3164001054388	7.97438504120476	7.06653334620377	7.50512988418427	5.80421258473971	9.11766864332997	11.6198100939932	7.5880963462545	6.92101875704978	6.49246187478463	6.48983481546019	6.96890898475763	11.7563432618804	5.80005338933142	7.2595387887192	12.0109864186775	6.40091983498114	8.19710519500208	7.71119591381316	7.30610462707061	7.4596694258071	7.12999594228209	7.94075010150246	6.26669607429439	12.2548788126414	6.48580695574786	6.80237870023484	7.13023447768854	7.41488169226038	7.75808371921967	8.03939852108629	6.81824551695306	8.07527962343621	9.31542833972447	6.88121583707608	8.49203321882694	6.06641870189286	6.29067095984041	6.62226898100868	6.89016766092693	8.98975097172092	6.70462431982078	6.63717291107931	10.6498738271998	8.49451610246201	6.28681929404604	6.89565923359363	7.39316178506951	6.30535668024578	8.60690229335577	9.31793184173105	10.2571492764468	6.81313395165741	8.55072350421829	10.1272165759545	6.78878620146187	6.52280796234323	8.94996771057816	5.71478229917361	6.1268580892	10.9333554849222	5.61472658968394	6.67817790977875	7.81519894994194	6.5639180424982	9.47835415693789	9.40656431713212	6.91082887941886	7.83111160519814	7.116031843265	6.03154184182299	7.13134592168552	7.62998587910607	6.13109876125821	7.82422212904754	7.16802382954035	6.8952742734984	10.099088018714	8.77843385613243	8.30949223276677	7.20862012717067	7.6651799329898	6.1394813222478	8.26228018258406	7.74903995774038	8.38449577282843	6.82400475718399	9.14504168413564	6.88175437874656	7.81117275915415	7.72632739754914	8.31266754929295	7.17792255072934	8.36792647596446	9.99612074339855	9.6918796394658	11.4629671748283	8.71488521398837	6.97874857786384
1pdn	1	0	1	0	6.56203351977248	9.67925472900288	6.20677638975745	6.28177135185735	6.21512292974726	8.94145201951167	9.35772126677975	8.37731807455258	6.20959981791476	6.84198379752033	8.05141807966683	7.65396921894986	7.56280927703541	9.52660503328343	6.6215449154391	7.2519559021213	6.50044585500454	6.95542881715279	6.4602337597988	6.2420099678155	8.22037634802092	6.34181712955994	8.42601159273233	7.35031837360919	8.16006099218993	7.38947594598675	7.0094452726241	10.0815072345471	7.94105761450899	10.0082517442733	11.4220517304141	10.5148311416156	8.6254896808534	6.59586383829093	7.14950373729726	7.07753019508613	7.2364813631525	7.62267836941296	6.57001494004608	7.09561807844411	9.96217484888461	8.31291500294966	8.93659454051524	6.95302811385483	7.04537166300034	6.7497924128484	6.51527768226885	8.33984535358483	9.41153570249712	7.89431490517446	6.53523009965725	7.01418546861323	6.24455675686044	5.52942015150309	7.01855148811937	6.96076732104676	8.10759568402409	7.80437549947426	8.97753518405865	6.82977643130085	8.16803817055837	8.69386314819964	9.88910899501178	7.81728586811788	7.70605362767473	6.05331873937773	9.26763189703198	7.42753187093463	9.19827184243784	9.73216431792077	8.26792801414555	14.3395089752914	14.0065136553464	13.8691294320209	14.0843614131578	12.394896352637	7.90922368453913	12.0664911005599	8.3291781332312	7.37000286587028	9.58830067422615	7.09406181036652	11.3440237390994	6.95030136170329	8.98032908803673	5.97764414777639	7.15890133956781	8.56795369180608	6.82311030482745	8.74414595295861	8.03759103581668	10.9931574343726	9.43013183660567	7.83495833687585	12.2587651201859	11.0423984657261	6.459392062428	8.49548603895555	7.89176852910412	7.54446905806186	7.96343911015128	7.01639947354326	11.9318773774215	7.70219486062707	8.3594901110841	9.03348154540693	7.09547835240639	11.1319747008042	12.7477362599784	8.95700509446524	6.74746721550895	9.78113960422692	6.6655004156955	7.25402830921895	6.53734279330383	7.4486757094016	6.92138722709598	8.75769726903115	7.66553135505043	6.71338306329436	8.71410229704125	7.08785543778767	8.24726554840074	9.80271026802719	8.65109470739699	9.84792617883387	8.96548003785761	5.82356944952569	7.23875903776257	6.37469022712111	7.47739340427411	8.22806001262252	6.38335075966784	7.47144323859785	7.17226313833874	6.11967638704361	6.42287788798036	6.27303268026106	6.59876002941163	8.00006092770828	6.47960375588312	9.03401922899405	8.05799801899035	7.83563982906021	7.33560801073889	7.87592869661202	7.93007802036007	7.30784967055337	8.96614218724847	9.72202320901128	11.3726686871926	7.83821670781389	6.19229715913083	11.5692936428019	9.39115694881704	10.392720463526	8.30175640198957	7.38418648352879	8.16722785784364	9.21725117255125	12.0002811635008	6.6297474119708	7.35920242474543	8.49802025543377	6.56977550377424	5.70098012000316	6.8964981191818	7.22394414248567	7.78240570610532	10.4436140384217	6.89725932112692	7.41731679111848	7.02775586588184	8.14116875916012	7.86012509535521	9.71598217398203	10.2436478175822	8.63090575786208	8.64283148521952	8.99243625349369	7.94242759999975	13.5498718918976	9.22507881386047	6.09303852113915	10.8989956918614	10.2106886649721	8.79912213629979	7.47438643331437	9.70637488029029	15.0490948364914	6.92052082146932	7.54303156941033	7.45894673974101	7.53087737241205	6.84517727145586	7.83481917611526	7.20799793599549	6.61983700433967	11.1132256114324	11.1957372886692	11.1530081041676	9.31059210833968	7.80349667050948	7.10765762849123	7.40896201028353	6.41998091688916	6.14431665198067	6.21541173039208	6.75776506180925	11.6133717995196	6.55204589848107	6.99289987244356	6.12769477603793	6.75588947012332	13.3502340939169	13.7645151543309	8.69456740668982	12.5203627381069	10.3904129518077	7.04904302776125	6.57748387902816	9.21703956783141	8.29592810935356	7.4667991736699	12.3654415290395	6.33440582304836	10.9902459083951	9.26731285642157	7.57657889413074	5.83443710115812	6.84879321053286	7.8912711271244	9.71345094075943	8.29497544847445	9.98238145973709	7.67330333877932	8.59009261547524	8.90685410971814	6.88241125557172	8.03994179938968	7.93582980592346	6.3281304576113	8.08421176643854	7.21854833697058	9.5340614112553	7.87055346587966	10.8609990143715	7.88695602928162	6.6325439565843	6.65629226928395	6.35287319094691	10.9064555276659	8.04598190840145	6.29904178675485	6.21948966528375	5.99346589547294	7.38974368620626	7.56814996496581	6.05810297814283	8.17763832756401	8.00386454632072	7.34892087204264	7.35756363995598	11.8558168555969	9.42678443733019	9.31766686218924	9.64200474149025	7.57854957961393	9.75989015486255	7.5812703629643	6.0261658039339	10.9564806667554	10.4782123257781	7.02296275625562	9.54004206509257	8.5086224468565	7.86928775917871	7.31249061664218	7.36865913971732	7.87329071772316	8.05937273053009	5.77069803482573	9.71567470641928	9.5938433112235	9.7315940930519	6.46579053841887	9.62352291094627	9.44497291335518	9.81649983545936	12.3085997341835	9.2343829329227	7.64184225839864	7.51268011975384	7.66283327851108	8.2687777712342	7.38593298087119	6.7640870392262	5.91190494798614	8.86948605465145	6.50824103845515	9.77766196855219	8.67190909054428	10.9884519725758	9.67150153127842	7.49402819588135	8.55457509455904	8.54951566871926	9.39776438059864	7.20636972633336	8.70956783151022	8.53908829137577	8.31413804292995	8.37523802072964	7.7320858524779	7.29962798312252	6.08447828131128	7.35884900876804	6.17468599587287	5.98630830489272	8.95905136105612	8.06692491411471	5.32182205937948	6.33807482835754	7.17038630193406	7.61320826092027	7.88171161739877	9.14894170409647	8.35136864976747	6.47142381779279	6.54310846927554	13.4509971984815	7.74173455077957	9.11134903224579	6.21456375647621	10.682471162574	9.59012400131313	7.80657588880555	6.7540285015924	10.7093326542883	8.55532440178029	7.37459271890173	9.24355944534975	9.25136199832605	6.55512704255909	7.88651631700015	7.43208790056347	8.41654930227597	7.7246565411503	10.3640447489618	9.60090821239721	10.3384972807515	9.3833439892978	8.5752838254543	6.76532356674889	6.83262942347908	11.2346321492259	9.87821337509764	11.6701387362616	8.50922666161498	10.2658644023329	12.1951495006882	10.0384875527865	9.01098061137081	14.6752828162157	7.56686339607124	11.8004614874166	5.95529888855622	11.460203522117	10.4277590198915	10.9786810308904	8.41499194785176	10.5094305031857	6.11967638704361	9.57359273136021	8.76512921532964	6.24577325180492	7.78725515283961	6.522298207187	7.98783875067274	6.51538917868734	9.332793958887	5.84776584608146	9.25123430337637	5.75525108288494	9.50040693797588	8.94119068098137	6.89859914249029	9.99636593609254	9.8101548119566	6.84254963574733	10.5619038595059	7.80371204858007	7.95311422550114	6.66002857283203	7.32272783948792	6.67358601714716	6.88198577546807	6.85126395178814	8.81965042714655	8.3798216607372	7.94695250015273	10.196075948857	12.6089262859476	11.3354175108992	10.8221652404963	10.7984593824053	11.0020601277025	8.08321204246466	7.2011674125899	7.49767499117608	7.43498201702355	8.47775575851566	7.47814126333698	7.82034499441223	7.28867872896021	10.2979859050444	6.71194526559273	6.85646897702858	6.11809817391936	6.9518588083946	7.20015788821112	7.67631850785348	10.3944436751382	7.34568307075062	5.95796614610328	7.55807805921586	6.36037879666261	6.57640057229476	6.13066528892401	6.84803597370253	6.95507815147389	7.87331526560031	13.3209412811829	6.02099211642275	8.95850165418654	7.06908307314033	6.56189778998978	7.20857243447981	9.39443331548202	5.99647546124275	6.87612952372517	6.97829318782728	8.35159844731547	8.18434350275095	7.82109451020567	9.58187468383147	7.18694251916926	7.05484693889255	9.13502569211922	6.8782877967532	10.3524870503202	6.9296300065827	8.8599743491171	6.97134689949522	6.32134148475669	8.7448572216485	7.85712045642971	7.72508642695418	8.55879099986071	8.16594259512341	9.43763836214781	6.17580328452601	6.94346371944355	5.89975074064725	8.87799961253651	7.48007176257167	6.87145920127411	9.93308323453541	9.01740554387418	6.05448000195202	6.39823750307115	10.0276192714371	8.01397896344821	5.56005897967587	8.55057650161757	6.8322637631555	7.28469299993932	8.21538162142218	9.27705615738971	7.57382869711677	7.82652195707372	6.8081407396094	6.90572519799238	6.39998559649097	6.82921568397397	6.06317409535112	6.71522924434794	8.37486215488765	8.20927308628927	6.71259739112019	11.3304210849896	11.9419231506535	12.3468779896564	6.59943212240844	6.79826367654066	9.74972934937115	12.0501558814833	11.4093148932394	6.86623111045381	9.60750607506237	8.93822787777338	10.7790283256262	9.13862687937818	9.60582102353899	9.2652886303691	8.19110195407294	8.29279735573524	8.02337447250994	8.48789055982005	10.0482777296143	8.50595861159388	8.24967001628227	11.6847589475057	9.95362955863042	9.28824910535064	6.70602093431769	12.1070927006616	7.20148029997948	10.0084258859172	13.5290487033454	10.407279173474	10.8271353108717	12.2756271641398	9.12408329446756	10.8742136506265	12.8021457282996	6.52440264734818	8.4380003242918	11.0147802052259	10.5720237890958	6.26886945126014	10.4146417871478	9.09523971165571	7.39337318155952	6.23168907919385	7.77436541694658	7.81540025690385	7.94481237079419	7.16372020331619	6.65051492455208	8.08081429658879	6.24536088752739	5.85604673499901	7.91143921775177	9.34000573117535	7.58353236900397	7.71462842863298	6.02720862689096	6.94613993208629	10.7080821155749	7.54930650126704	8.92615310934282	6.9940508455009	9.53171202313803	6.67936174782707	7.41541504877012	9.58324549637056	12.3904631755168	13.5765130141862	7.25399512586175	6.5440006859996	6.15510046306928	6.15461028638436	6.81714028775107	9.14358306386747	6.62593641686547	10.7949556515034	7.58571652764813	8.09944831172843	6.38488860026361	6.61340368874031	9.01348247359442	5.46846521972285	9.35586962515452	8.18528822453649	12.1007697602038	8.85319217046545	6.38365024198771	6.64607588309976	12.9041388456042	10.208141210145	7.03325746771899	6.75725435902053	9.16657490223376	7.70977123468071	8.7188258472816	8.20841244547517	7.12699899465714	5.63653413010414	8.31090668014154	9.33785405884073	7.01157555987013	7.59493718170654	9.41227759946882	5.61910518845035	7.15909143940084	8.02557091118446	7.75969465416076	10.0110642745091	7.6551039110329	8.4937619372229	6.87191335112513	6.3084264993826	7.5511662397627	9.23217795209581	10.1079759530352	6.14373162555041	7.90032929794625	6.32580863732867	9.76854489382758	7.9032357544085	8.64585577633316	12.1650690701866	8.35901335279619	7.19126868700854	7.07440056197921	9.44261437360675	7.76852661668182	12.0424697445588	6.33133945952758	7.06723353607798	6.85967419802062	5.76732388385345	9.16750650489875	7.01967508825776	5.91769291186128	7.91648919242437	7.96865531878747	9.15239265238863	6.40119067795923	6.74979455218809	8.64887775611296	5.5765793074083	9.01649713104016	9.44919041146746	7.91383276089994	8.09546968752849	9.3017003270954	9.8674547157741	6.61870820588027	8.47074509220798	9.34753014434545	8.98684039295857	7.59859095005992	6.60481418330864	8.27029906423969	6.26931485001068	8.46042202652919	6.16485731300699	9.56856753191747	7.86138797203499	7.55824297963006	8.35310743440805	9.05984801084729	7.09480478409065	9.86018112895042	7.0254585036013	7.91096577191694	6.64319260862202	9.17301252735006	5.94230753159407	7.36620936496532	7.56898076990135	7.84125591398765	7.37912652541755	6.1772862497568	10.429471126942	8.3949031099053	7.41697732995876	7.55201914846045	7.44284387595726	7.30861669545683	9.23109105420702	8.07213147051957	7.40791984485477	7.58746051922486	10.7062669757585	6.56513087527021	6.83000107395084	10.5353091036859	7.41219484086946	7.81483695570099	6.05247501639944	8.36005430518356	10.0974114868427	8.0493284645644	7.2631533669126	6.65304049862098	6.74822984784498	9.25755371251481	8.56510552514207	10.9564899357938	7.92144462916585	9.10474881933617	8.55649288694942	7.26911079885962	8.87152306104724	7.43500197465513	8.14625438580627	6.60563950426091	6.0763174023183	11.9576773798506	11.8567979896134	6.32256543409899	6.55456356069147	7.62056704737398	13.1173977064626	9.36728602221713	8.56078124483808	6.59484951087008	9.56680629909909	9.41949680282329	8.86640713639344	9.63633287454265	7.42286614761178	7.02493883848909	10.2999310143015	6.13007568580925	8.88780874416548	7.37292688572727	7.61204247483916	7.67582767663326	6.97381808212758	6.27797156867168	12.4209414761189	6.46424794649902	10.8372345588888	7.86135727990667	8.09886057313014	7.08538065195074	10.0102061106082	6.97139827276948	11.3371823809013	6.21193888490222	6.99120154996434	8.22288997507783	7.42913319494916	6.79999410678994	10.4235041254615	7.35866665714552	9.1481692857944	5.7110071292198	7.04519212023632	5.81657329926033	8.71843672550681	10.6793365750206	8.4712064381844	7.32125871324493	8.45299334730602	6.69499903983962	9.48593254483804	7.64249689446324	9.99736932902525	7.52079293343699	7.48162615558537	6.79917566729002	6.1231546783087	8.2971304949393	6.76935819357524	8.6495022630831	6.13220028141825	8.30818751543817	7.39893337526077	8.08571768203748	6.38057248515636	7.5050906050327	7.93887775313279	7.76395481101123	7.64111466458996	6.87744993984662	5.75285833817228	10.4430908603547	9.94282697296676	9.51214301058168	6.12542601833191	5.73069018323534	7.66158525888141	8.88471757933138	7.42672518930894	7.69436508217658	6.62819815438716	10.6510593870165	8.1353316532159	7.29906085259617	9.76198068743852	7.49738068137154	9.10565516858618	6.60968360319707	5.95775613248849	7.26490440943921	8.82751339122819	10.2308654379957	6.66681528897335	7.1047499872363	7.31209079784771	10.8098794810566	9.35305055643407	6.60157218353241	6.78252876954874	6.56539758179957	8.10173066402875	9.27050121047031	7.66701501838573	7.62212920864684	7.6245241200195	7.68305503928121	8.33077081052398	5.97693226966813	7.34003987426367	6.47069402429982	7.46219886682552	7.02327783701044	7.32839891523238	10.9069316559645	9.44656491206789	5.9200313463484	5.84196080335072	7.86354962878085	9.82179296092839	6.43229885954713	7.07298197221797	8.11439436110375	7.20442125148939	9.44794221374953	5.75146668315124	6.26598596146379	6.22261487190111	9.83764185630092	5.69121226240305	9.37764779195075	7.16605467879217	9.69393523253102	6.38796734511938	7.64423922167975	8.56995618509837	7.0347279319019	8.77686316324491	6.48484598157738	9.52631188243201	13.1137796902512	6.39197524173433	6.60275710407231	15.0681019242683	8.24143079864436	6.94528079593194	6.90962747067045	6.90850101824933	8.68585538223651	9.95397756208649	9.08463105361086	8.01045376357731	8.26543035714997	10.3119717024704	8.77550040603478	7.7043104560642	6.60971425066585	5.97925517383063	8.40862235943931	5.52379961986695	11.050558332567	7.39531785854709	9.44098024502129	6.00560786638064	11.84160400129	7.22923851866198	7.49812844200394	7.92833146322204	11.7704833449936	7.15242623276874	6.29006704078622	7.92030455065051	8.01224107214964	7.714656926248	7.20782507460988	6.74241424489065	6.43610428042069	8.09817597566703	6.48501203278241	9.03185321573584	6.62721330188703	9.45483629913983	7.12705499649163	6.35016621407951	8.4483078530329	7.68094504589209	7.01586941840097	8.49379323324949	8.43957748332126	6.78322292906956	8.88692678566671	9.42208640129921	9.45441103870147	8.44556650345685	6.4906377274445	5.96053346980315	8.35663281434923	11.8421578291092	12.0255947405635	10.1509791212332	7.16016712576589	5.89043430132211	9.19509048833749	8.64857830979014	9.40133225801382	7.67846224734507	11.6537612491136	7.36394272363191	8.8364316426136	7.57171722134865	8.05753488149585	6.06001493204098	7.70167957766734	12.5850613084952	6.77195180560956	9.06641590790106	6.93770764566044	5.60492947415075	12.6624579387821	9.10859520910497	7.10655709044882	6.28598785799437	7.05223676681454	7.86797067885108	9.03631530643091	6.076598181899	5.92299033616002	12.2989485083377	9.04731696689104	7.81532052889821	5.74235236434437	6.09954557020527	6.86631794028157	8.35788813960779	9.21211166762439	8.79335950838535	9.37748510813124	8.4889041084628	10.1829007185159	7.39380449378059	7.82954943639963	6.07765291990184	6.53626785678657	6.67987382926375	6.4948422664667	7.82777404503009	8.54883526864909	8.65953237308176	9.37645666039699	6.28002352119272	7.26100697799327	7.1953133104858	10.834827616708	8.25444886865481	6.4482118177287	6.67591169465531	6.75575951478821	5.32018878027569	7.1114704473303	6.37372991140225	7.72801168805641	7.89091130067777	5.80468735131132	8.89962077169575	8.80719256161423	5.52298574124667	8.0566133487669	5.47891905196172	10.2608052252925	5.67192438612973	9.21078536191194	8.83997009877221	5.85980117590018	10.4095768139827	8.7169021695483	6.96399453131273	8.90952054242988	9.33175422296643	9.02955662858477	9.0784626338287	7.1982354918838	7.44293650308803	6.7510155973887	8.6123146986135	6.28650056222909	7.07518104588598	7.25322415214583	7.48172019031885	8.68510322689226	6.95785701712538	6.48607728752985	7.23402727816697	7.52089698575284	5.99498969289932	7.64855315446478	5.53691533989998	10.1359011861782	9.89118687659023	6.19805549928854	6.52868089396064	8.01267886150542	6.44132175681553	8.12492202019078	8.9599467311135	7.15292783990686	8.61695139876378	9.79474219544273	7.41383352193898	7.1671732459253	7.95169762743824	8.17134036856722	6.17213692142472	8.85242527727121	7.45697595219068	5.94082073694225	10.9279340714638	7.18709736160371	6.81303867227719	11.4996275192206	7.1544865628325	6.87930509946489	9.55704773473931	8.61105515471793	8.4776860075193	6.88784945797123	6.52479301275585	8.36259989492771	6.35612577789851	6.54931096480599	6.32311304033017	9.61457973476398	7.75236594611366	9.20615841900325	7.48224950438463	7.16527052385615	7.34795736064506	6.27138391143857	6.20980730107532	5.93256215234543	6.14491478095992	11.1079026545966	6.63536983020743	12.1735561597763	8.38657877880031	7.6770353166942	7.27687542946459	7.08966860069286	9.41465653096914	8.5037447113748	7.79945004151805	10.2587584983029	6.16668779218592	11.1623645632196	8.89542972235084	8.73974978622771	8.16252354769404	5.61008772420935	7.81840524107504	7.0913849454011	7.12037215938045	10.9027226143724	11.5350102413551	11.3821658901044	7.87801192755143	6.57978188478183	6.46267211781403	7.62266785553135	6.67358601714716	8.51080173884116	8.65151616163091	9.00336095731033	7.33145985734097	10.1337811153554	10.0361056860284	5.91574888087466	9.00445207438983	8.26739311245378	8.66020350646697	13.0369311965823	10.097358315189	5.79948417650967	6.6391098229989	10.0049260567164	8.56780868657757	7.08341100408972	6.54024199358691	7.4254855257516	10.0418181072029	6.12316524788962	10.3373536307015	8.7714707803682	5.87313558189929	9.51190745630107	8.14206556070914	10.4290546884375	6.91028416198075	11.1129304062802	7.93226838048602	7.26005049936455	9.25659907596672	6.63101628420085	9.94344044131096	10.0761303574164	11.0449081614574	7.29942629729415	8.73388461932942	10.4150423393734	6.15164856038529	6.1588689657801	6.17316143077412	6.51839005075247	7.55838955972862	6.86112660547541	6.8832286839465	7.7996753244805	6.16107355362795	10.2330303383862	10.0538969839481	7.2035655249158	7.59184232688917	8.1084752194567	5.96476449460274	8.46943487007237	7.95489137063212	7.19441758060258	6.5603058502025	6.26772278273406	7.17087850883889	8.53065654657381	8.37266741876756	6.57402370983178	6.71098520457439	7.83145001431703	7.1978560369354	6.89670681348143	7.71500433267587	7.69488076142216	6.8562186105435	5.77625835647977	9.70708407771057	8.07942072038335	7.28182555549127	8.58491661889808	6.07377220136542	8.03461930719713	10.692047214769	7.40863141773829	6.49352132751559	7.45873603985411	7.70990869929906	6.47547637597636	9.41757940849653	7.90341751417894	9.36673336777607	5.94072778481168	5.51139711661413	6.6482236608182	7.83047727976954	7.55244234759093	6.91179552192154	6.88160312656963	8.70682255296044	7.35074582336479	8.42732705432772	7.9000526918328	6.38259874645695	8.25146620797998	7.4328929225091	5.77891121526239	7.78546343515698	9.38524852287271	7.76156426483679	7.26050854706194	8.55917864786523	11.6341074068028	13.6616045830141	7.53105912438168	11.2468238011331	7.26675051241125	8.75841571272291	10.3322921280247	13.5515831523822	6.71318339388053	11.9171529669468	6.97731778501625	6.50076597749739	6.19228550982439	13.6749113579873	9.32915070525534	8.85689639540973	7.05269466834563	7.18167430731109	10.432393498896	9.2175242399005	7.48113656069494	7.70382795362424	6.26843108285974	6.59346735428042	7.36074970367771	14.1403820428677	7.25665190227416	11.0348156419587	8.02088839492796	7.6624639862652	8.1028290324034	8.248593952092	6.03649222640354	7.04479286255525	10.0330232124124	7.44962827191996	7.83683670157894	9.44992505142532	12.4528325197876	10.1607614869992	9.65368796720817	7.05089170815277	8.45295918250788	8.15460057316436	7.72614264005768	7.51049735920354	10.2829762680941	5.7081373566621	8.92676353554187	12.2581993617258	12.4323682258272	7.03793070605236	8.12441552655276	5.90750429127181	10.2688281156418	10.3981978934192	7.44943464831434	6.73727661884943	9.84973759786205	8.75666391228413	6.34444347177858	7.73917972098578	8.75345803518877	7.8205965736971	10.1356453784816	10.5896980895961	9.47875024324639	9.60279356284855	7.89720451804708	7.62137874046771	6.38993136747116	6.07720254255302	8.27376094128004	11.6844176102539	11.1255524777531	9.5348903517196	8.16316865013987	7.44096623338273	11.2422024554254	9.92619092417759	9.91921321550163	10.0868887039457	7.4500760092968	6.84070482780181	10.3664589709639	6.74046259431267	10.4443620981254	8.79437470031183	6.25407974336612	10.406739426683	6.2551981188443	11.4327994465432	6.90626082720268	10.86563372277	7.39120096908818	9.77408547583903	9.75075645975355	7.750793325754	7.66550754052518	11.8867330260005	7.623153750442	6.63588155802565	6.66475176292042	8.13035192857579	9.88263735572533	7.51412674364125	9.90034172703881	11.2220079525776	9.4062115955578	9.87837850120763	9.57320833283463	13.2442380585717	8.23339597182374	8.23993586007338	10.0580438172053	6.43632256194635	12.4063366138393	9.0308539430874	6.23561561886572	9.29534936020756	7.85386473994148	9.46524748400781	7.71103651419211	9.4736488442268	9.05294103887676	7.99282754841232	7.77439801665612	7.23446002588	8.49090283361618	10.0474103123202	8.71146176222178	12.3041195841901	9.10353472379899	6.48896129265453	8.36236414757219	7.73947386986721	6.22612519382195	7.85724755368585	9.8292166223928	8.01101169865912	6.20265762211934	8.99719881994808	5.82554015428479	7.98542508575744	6.59221750775022	7.66320815548002	6.54190538639922	6.66579976806358	7.23958653084746	8.1464875997573	7.58239760482896	6.07907029869241	8.53375550562201	9.70644983915069	9.72730314517044	6.6774263257855	6.69756334712161	7.39318007620899	8.42020281745204	10.1042925272587	6.51793715215192	5.65076807981826	6.59802107831228	11.5018625107963	5.39578874911482	10.0827669649211	8.3988512330226	6.22358260260465	8.56401274230787	8.39115058812308	8.27466154376871	8.99134550753852	7.48889894326412	9.58462550270107	8.18883292749891	7.70100700032737	13.3033685689088	11.9465387758785	6.82888156120087	8.06810585692275	11.0378653827264	8.81154556389014	6.92863435999154	5.93974017349248	9.36650178272659	8.08540153621778	11.1577876411975	6.77500123738913	8.68700550527806	7.58980009547427	7.23727201536151	6.95294449071899	7.66356476617927	8.10343357404421	8.13241283522364	9.31587902582186	8.61873947994344	7.11726786176249	8.83600749201446	8.5504235981474	7.79564074475377	7.70110215366306	8.75024234494184	12.0888188822748	11.7296743405946	12.1506466142229	7.41049610600739	9.62789595543793	9.60294693732665	6.17830107004058	8.5169780658481	10.5841970635391	5.86322910978924	6.70209467635759	7.32877848696951	6.95595558314838	8.59015952800047	7.46377001708273	5.93499291548195	6.31422966790252	9.29845155448616	8.9363370202124	7.26452112930762	8.489221937827	8.13324867457018	9.47687903458597	9.78673821144134	6.2159838931134	10.0907506405077	9.00717066907825	7.75765560015035	6.95192389799216	8.17808832387775	9.87413893145308	8.9955091481755	10.8271593895638	7.46138260289657	8.47070680229736	8.80990792940028	6.64910481740583	7.06493461125011	7.21962077225072	6.59102628396855	7.65303725857241	6.4106943273304	9.72954256128383	8.89475026441663	7.40763647338113	8.31769993347446	6.1297949316508	11.782224868877	9.22698117579622	8.78935038554924	7.79515260199989	7.65720866861804	7.69816499929738	9.11890633802111	11.7272337252067	6.03075521795514	8.19212098696926	6.96738197409291	7.44243624591671	5.85147009761989	10.527906125616	7.61695568117214	7.72461408978034	7.27899539191614	6.17709471817343	9.76863068068739	8.15946039849737	10.6566612138728	9.99258020459321	6.46627885147073	6.55836970055629	7.58157930042387	9.79840546686247	6.58017415512177	6.31236662873477	6.39279280339021	10.3561787208213	8.48975875663397	8.26335853119074	6.40493194712122	8.45649029909231	8.41002957639225	7.4554839592021	9.64354790912745	10.8461421377319	8.79680162379817	8.53352252224851	6.01080656594907	6.57255855553017	10.6484095281753	8.16349631275548	8.49313459612311	9.3908853540378	8.6725925481319	6.51857815153161	11.4842441551205	9.04505883127523	8.6356140205508	7.36530481134694	6.25632827757697	9.84197006409044	7.06865435637919	7.41739895026634	7.77249022013361	10.5266613367984	6.92186580707922	7.18149826276913	6.70552908151281	6.65147484295059	8.1406924124223	7.10033388417292	7.58609640868344	7.9818612086667	8.89269834289237	7.01807373735979	8.84057540467657	8.55213776823203	7.82682925011586	9.35813460310089	14.9640431358173	7.07705794289796	7.25790700711108	5.50164282796681	10.7220364268529	10.0337890674006	7.08779450842379	10.9205455560646	11.60239845694	8.45081832755437	8.3356865611736	10.2243765808943	7.46029527526115	10.6681623035942	7.45227974811244	7.44142064043031	7.60450510923216	6.50182779747228	11.8242445858606	7.56279953538147	8.0460193673392	10.4432659906995	7.16782347509119	8.5479730906812	6.3620524290359	7.49772340002588	8.00936137160559	6.26431473878936	7.7153374135903	7.73169704263497	8.04253763130295	8.88021912217678	8.39227140819423	9.15596815709889	6.64471895369626	6.83359464465399	6.88050342234495	7.90942288674044	7.05167980432122	8.07559295194543	6.14746267314613	6.54702640906359	6.65411304462674	7.23950425996729	8.0498046697401	6.46943002715819	7.0629419973361	8.05409471921609	5.87324281128663	6.38360143557348	8.84752247824332	7.66290598953748	8.19619229099083	6.99675031067134	9.54356343154625	6.58026318323149	7.46868121061876	9.54791033320283	10.2133041644279	8.58314192745426	8.58993488081419	9.86900619021274	9.8014937613714	7.74700109620375	9.76135448236578	7.24341151321229	8.47668651878922	7.55665651906739	8.89837018705543	7.84712821851328	8.45302028436489	6.55002737210951	9.46857906445831	6.36829877510046	7.53301213488361	6.8140498238253	7.72197857180317	11.8025693742764	7.94985787892502	7.0654538218057	6.66995479891969	8.02674468721272	7.96953923720903	7.73011147680078	8.30040378105628	9.28638238265099	12.7052178113409	10.1898177186862	10.7829812651825	8.3098332695388	11.0370109653979	10.8088350998962	9.55547555751046	9.02525031520889	11.0263353003215	6.382876590097	9.68629762677909	6.93593553200242	7.46595946427257	5.73066503685544	6.15338977598502	9.22655155665728	9.32434045194189	9.08095740083206	8.30495879823491	7.74125472140584	7.02833272183607	7.58043698385141	6.77013254809512	9.31927265326612	6.80357860538959	7.2857498556733	9.70471734974288	8.31960298508278	6.68651440067896	6.50350001460238	6.87242041448257	6.92765693799142	7.95987222261201	8.18748780327402	10.1377776320143	12.8330026642096	10.1133979927169	8.24875215812091	9.12438200193655	9.29999485753281	9.95617925044394	8.88497230458675	7.39029960333218	8.4463449032465	6.67711587720576	10.7053033905844	7.8859149004994	7.36589813967925	10.8631859800879	8.18025445059718	7.85854965540076	6.25027004320872	10.5238842685634	6.9362476420449	9.4842677027548	8.42699662897625	7.30866752550176	6.49774856600116	7.15752478515081	5.9000576590198	6.42822300014354	7.00072354400731	10.0318094467013	6.80469526396548	7.72565106959761	13.7521768860445	5.58166571176258	7.85836116159745	8.2700783188601	10.6448419525558	10.5513978063052	9.24108921153313	11.0128716961729	9.61404834035449	9.90208951698619	14.1000315113876	10.8915104145386	7.92788149331203	9.84801786555604	7.84288243317291	8.19461198644113	7.20951386814276	11.0403075387476	6.42750873332546	7.47406402456536	5.85131178954929	7.13778362056448	10.3023221157258	6.34907815864313	7.36741037196975	11.681561343346	10.078675572834	6.10300434639754	10.7644673096557	6.76434120674852	6.71977978088601	7.45592726057922	6.47478720048153	8.99008505820344	7.69383476280841	9.46384748775465	8.45067948312145	9.29342172709491	11.1453023440244	7.20941119613677	5.94438400594715	9.9984526062764	9.18312130176034	8.40792772589329	7.19234426953157	7.1379421950035	7.72114627799979	7.38548966995562	6.70355999176458	5.78561204472834	6.2473939542065	8.95163862797851	11.3561105253611	9.17365335721266	8.78868363023345	8.48893486920351	8.87256332816659	9.06958862498342	7.30620965897378	9.68514022607462	6.90699195679274	6.59261118309904	10.016970289024	8.67037337551145	8.13519162583133	7.12276291407157	7.45322862098537	8.46495633721192	8.05959107855795	10.1221895912438	9.32738457842578	6.73586028836922	7.74627212058396	8.0738363331511	5.71658294689998	6.78023273803385	7.15467239768698	10.5968947694256	9.18490294646937	6.99904521120385	7.44772383634828	7.52296143608689	9.58184013394129	6.04118881192256	10.4333089200856	7.09028205674231	10.4809202707046	10.344364909991	6.60933228955415	10.2471843968259	11.4234397139323	7.05997724000977	6.43200104207312	5.73406232841084	7.59892351613615	7.21359460304607	9.96371632341269	8.1372431821877	7.09874910357437	7.8940013305177	6.73606332352702	9.05940747500104	6.02486731377642	5.96962915664375	8.28287409551045	7.18737224498452	11.0609081742676	8.55108115226968	12.9885170768897	8.45781297946522	7.84896485124924	8.0286865177791	8.3606946259066	8.87111549643139	5.92250493104535	6.60610516472609	8.69920846142426	11.6235072533612	7.97436732938974	6.76322465408224	5.90850424344815	5.36558275396975	6.74868166725859	8.03910261809179	5.70208303658337	10.7974532705798	7.31130677346617	7.63032267335261	8.54399129278341	9.40122023556944	8.80265573237691	7.83748006348187	6.4013748125108	7.64036131645241	7.64089781448283	10.5008987319154	8.5009072491463	7.9408870946701	8.78056420128096	6.67490931862352	7.01424246310444	12.0049191338805	10.5390080793744	7.03590217240405	7.49992301417767	13.5676464830803	7.37299216706528	7.12488085953899	8.80067860452015	11.7571277110376	8.99674594041316	7.72499610714893	6.18894205250271	6.46068213325233	9.94748098434242	8.69501690735924	8.41675682257227	6.29958962454915	7.55651954699306	6.27622417580906	8.14343821753516	7.39341152564552	9.95707130871834	6.87915254978017	8.38246097168216	8.55461122205497	9.63303483605511	9.8466847118082	8.0167685770164	7.43405967329643	7.4815656094312	5.97776288176025	6.19006633383055	8.04578414393432	8.17578120484361	11.2665183317468	7.77429180198943	6.75070776048028	10.2679038812243	9.31669270831065	7.68902855069312	8.98034458702483	8.69790559137467	6.34731079084249	7.47258442299263	7.29381457049861	9.24019861681727	8.78716315046053	6.84335787772754	6.45431421139546	8.67193900917181	7.96084008836113	8.17789752985959	9.20488671037046	6.45062897162203	9.3316409532903	10.0601538561628	7.42239377826174	8.99444419773851	7.60752454645184	7.22640312467301	8.43549469207616	11.864049452843	6.86393019041188	10.6193992863479	6.18981940771353	7.355203214591	8.50176053482847	7.32631880867094	6.93840236651935	7.69752738327548	9.80885960617957	8.22819438181037	7.1200196592593	11.0762699787982	9.6980279260563	10.7976175552702	12.8835915424092	11.8095925321816	11.5991270716653	11.3337717978403	11.917810652351	8.51702206056372	6.13223999745789	9.26528750791938	7.95570029557843	7.14881437116146	7.87911549630443	7.40133778786473	8.29606216419705	10.0860927069193	9.3315487587872	7.58841068202111	10.8897616451972	7.32265880535123	8.12598310041462	8.7232556317498	7.54329819909453	6.40226083565478	8.22047052408373	6.98508988319884	6.39851671815351	7.38571271918209	6.99498251519204	8.13268931458997	9.08419590096431	8.88047610842852	6.57739709012102	8.26844554444075	8.73733547835406	8.05539353095518	10.0317014532137	9.86785961983025	6.80845094272074	6.13836123230494	6.51834283335521	8.29964552521063	8.01659255038548	8.87171377550545	8.92315543613308	7.12304207306337	7.24313494542479	7.1436262715933	8.40820290854934	6.49167069517776	6.40705019709132	10.8720249232847	11.3925450457133	8.17177396998183	9.56273708657123	8.18341558587167	8.62277341440167	6.53993570842208	7.17559389661761	7.64877344611284	6.6566779734455	6.6228490525855	8.26297933533827	6.75515432266976	7.67725017743202	8.0583746406096	6.79481316605815	7.74583134048245	9.60699864047305	6.60173813100465	7.48288802880687	9.71487081956793	7.15323680782097	9.32617845916072	6.62971486210686	7.2614887309668	7.82000880786444	6.51950548893328	6.36600558572594	8.19099244790075	9.69925369508816	7.79648501794099	7.95221088662902	6.2954616919556	5.70137174528068	6.94284816140309	8.31243708436949	7.02639837444997	5.83790804573648	7.56021933560848	6.5084931828671	6.52558117387942	8.23292540475553	6.37747014887843	7.06149485373587	8.65395771399233	7.97300444589507	10.1728883222636	6.53050560625787	7.59990532643954	6.93222829618436	7.2726172021947	8.56429316231426	7.46426293247847	9.64514549914662	8.9707031209644	8.83485480477522	9.16227919291266	8.61949425098288	8.84456406681235	6.19764589162257	7.33477961891122	6.80843656391826	5.97932159186347	6.53744788828459	10.8076627991458	9.09559411188961	8.83397215234167	6.389866025482	5.96675112839289	7.24838220292169	6.45015876721205	7.0790533054846	7.40084060487236	10.5366811536684	8.16461606791177	7.67877802782402	7.3898178208675	9.08526615781904	9.84123483034683	8.27482212065584	6.28080872284255	5.51705903469644	6.70993653634017	8.58820524091302	10.0979599021941	8.96395566331773	9.2675258070476	9.78401357285852	11.7848092070083	7.71068375458505	8.86759256845564	6.66306700836851	6.21979149389037	6.33808706555272	8.24394905083551	6.26227240027074	11.1673245008616	7.48399447841174	9.73477510375304	7.74207442300793	6.32888246968552	6.54150331186059	6.84073495786677	7.5525331045708	7.64043978453383	9.33658330747648	6.93861447135687	7.24776123439304	7.58257538346662	6.93349272619174	7.57158167178248	8.93876190371408	6.69981307283412	7.56071086778173	7.42997458099147	6.75348446642556	7.48911809928564	8.9402104740056	6.59709626233639	6.56707837559222	9.18091544442002	7.64999476596344	6.89814752618481	7.99258439380309	8.1772486413968	5.88768693870722	7.98394711800047	6.39717255079235	6.55942903358091	8.20972187873691	9.73246071332753	7.02933241193387	6.71943898806692	8.07531299268043	7.1093944024837	12.8946925924496	8.42096814933842	7.51627635676795	8.64023368557817	11.0184464929666	6.45148842296335	8.88500298547364	10.6926761302018	9.16439092908947	7.52167651254598	8.20028344990855	6.77897119172685	6.41779325665653	9.81267082565156	5.86621246250405	6.91840963043863	7.93662599304262	7.63235711714891	7.36785230287891	9.68680418662822	8.96221781121661	7.09548677002064	9.77640025676038	7.53707264169346	7.95186687437848	9.4029615584385	5.94935613051416	9.35632986044282	6.06778476125342	7.65949940774251	7.23817508763014	8.2793406746133	9.08335788364379	7.60440454959276	7.29206596896631	6.69503459386076	11.1864512325043	11.0341603454237	9.45903099157925	8.59813687790211	5.69921316626588	6.26201142968941	9.7338179404841	7.99215221867564	8.04832513861306	8.85971021526376	8.0662121044675	7.463788276212	12.5727212156058	7.84918852486365	10.3609454305803	9.31549640393931	10.0418102441609	8.0148880711713	9.15021261643566	7.67880499519523	7.87786707040451	5.76942478927133	8.42754841035653	10.8973320285602	7.25122615320531	10.0737885210348	14.4565343134173	14.7242435213412	14.3802369742903	9.821927279099	9.12030616315163	8.66419027934961	7.07976660395914	12.0363372579857	12.8034835601229	6.8672096169728	7.07518104588598	8.21184572023485	12.3583759177052	7.58650254305195	9.26855163909132	6.57340035490215	8.5241221685644	6.95821071126387	8.23946361258058	12.1312361492405	12.2898568139251	6.89097027113071	6.52737012340191	10.1493413801554	11.2995037186691	7.80708896752227	9.17284020841343	7.84073174610374	12.0243600047204	9.74307313135969	7.43394783397696	8.36160487724578	7.95839004685097	8.70305423025319	8.24676537607285	7.08305614776104	7.17102230383394	9.35868740442316	7.11807688153101	10.107836374528	6.57149575059027	11.2811365186372	7.05166418545121	9.18381110400329	10.2276256177	11.4478433854462	10.6025816589913	10.9003587306635	9.78840130286572	8.97452396264976	10.4211548625574	10.7711583135363	9.26854827934705	11.5907603772952	11.0298721748016	9.12114077594878	10.7862951577311	7.78199152134541	9.53873388251157	8.54204691567068	8.69217419569558	6.76209663079884	7.80710233186399	8.85221256649742	10.4821375356988	7.87553659147868	10.8080031598158	8.02174975179564	9.49001902782462	9.82091576951908	8.91217966653213	9.55278441822875	7.58343873971689	8.45070383121565	5.88596600872296	10.8250617693549	6.08555744959806	8.73921003056145	5.58419308794048	10.1896519297476	7.0267091744287	8.02416271017923	8.65795093013758	9.01985238920485	7.37477584317859	6.23395592981543	8.19675189430226	7.06064656646879	8.4018222693506	9.48008363242451	7.08430200479805	8.92212350123896	10.0745368874944	8.35687090457841	11.5788748727304	9.69813852074889	8.62257014527313	8.51840406839716	11.8789159548794	6.99583782144416	7.72314820724847	5.9466445241121	6.93237910609679	8.76289909058124	6.49393904047113	6.30363757984833	6.65647258169726	8.88155485345123	7.64094972306084	7.73459272898962	7.84320631393836	6.64395713409823	10.6867587809994	9.90607245278944	6.56955057197072	6.1084139544205	6.60192776188889	6.57349512027696	10.6246060928937	9.35601825153109	7.02045027034113	6.75238723829601	9.9461816049756	7.74364582852771	8.77469212154331	6.88830819590245	7.86575148313217	8.26246808752902	7.12017192339914	7.91588203057919	5.92407213733062	8.92047894637929	8.07430366420537	9.44894138538751	8.73529966506831	7.60835776704598	8.21849308055513	8.06182185736295	7.20677811995283	8.61388523298697	11.7648640484725	7.05761659443894	8.07356885257298	9.34921460971233	8.41359294125344	8.35704224904173	7.53473654633057	9.2062188372374	6.2962757441294	11.9652183983483	8.93841748430727	8.47204504810319	7.84848343593668	7.59957179956977	12.9513465585248	7.31716143801278	7.16791473996697	11.3605085162522	8.47862155260842	9.63853768843192	7.11704563347918	5.67763725500031	8.10527661547076	7.73011147680078	8.61401334044161	6.37592465351793	6.89159478793392	8.90654852591393	8.76051103459366	7.56437317697292	5.97996882512091	6.87355574719427	7.53848016353579	6.67507830720806	7.25556145277099	6.54665038762669	7.33986081434542	6.64495133216627	5.95984268808905	6.69001726869716	8.25264355589389	8.09879002840543	14.9822088629822	7.58134249436096	7.60349446192229	7.57872783303117	8.09873459798744	9.09961856455429	6.13772048834166	9.15214582263807	6.08157626269565	6.81966782547849	10.748551228858	6.15804383445384	8.21156303262596	7.10650864080479	9.30145514393326	6.83326557274705	10.1857862732076	6.35362424412173	7.08842229601916	9.32036103581401	7.47613835180098	8.58970003931261	8.2978417884475	9.59187939053227	8.33751693897674	10.4697778294355	11.7273593510899	8.48605846844849	9.24258105741408	9.898898849726	10.5407910373061	9.94726294762354	6.4403048504537	6.67561668549613	8.04581376677012	9.24831842484451	7.69468295798597	6.2589506534391	10.8694649479509	6.89455658900035	8.23445972923479	6.70570555023742	6.77897119172685	8.61081253680591	6.45188297804183	6.73857513884247	8.17437842414031	6.01107325662639	7.12008917314279	7.46367219638358	8.13360533785121	13.1840255572969	7.87525911271247	5.50030325071653	6.58156188761236	7.72532906541805	7.02879827218855	6.08341018868467	6.96407382830418	6.96544147638685	9.10349161341211	7.70519995740704	6.87854805976509	10.6465866283694	11.6146153743699	8.88841180223753	6.81617012087517	7.52924680532146	7.05103061097415	8.76389939237325	9.99591910819557	12.0004244645771	8.10276035652747	6.34110534225643	10.2158973141362	6.19278603034677	8.53966441572753	11.5371423193398	7.18388017911801	10.2496920710582	8.18259960275723	9.09537567358226	13.2235677997747	7.18887843414023	6.41555534595074	7.25780170454709	6.55062922329467	8.79359923487867	6.93549545494851	6.02877021523133	8.59600596055368	8.71862638083089	6.43171436468513	6.69155281106155	6.72594165175694	6.91614856389431	7.52998695492295	6.37533405776808	7.83223015466413	6.98655940926075	14.5318501732681	5.64301804341515	8.1429894983727	7.49120802027003	6.26791609862649	7.70333092886559	11.5702358568272	9.57907646862023	6.17088226331494	8.23937676314971	9.28111743423783	7.13197138174142	7.47603877978912	6.69303109224273	10.2136772542396	6.19625530651068	6.1578397350521	9.53673373464645	9.21904373145675	8.73058701395988	8.17692329212325	7.29318349783377	7.06401435875322	6.25146178770795	5.94748752887045	6.45246777318705	7.2993342139543	8.51896654333216	9.15123097040577	6.97703453894568	9.16318425700438	7.67521052339208	8.21397341831888	6.17037376504824	10.2744334367514	12.5470455434014	6.48412526240605	7.29139150849105	6.33377628793269	8.05444204941425	6.6338010990098	7.88531225940771	7.12089826694241	6.75855416765051	7.45716070509695	7.74475832003324	7.32784585087504	6.99074542966569	8.51527947289148	11.1171790677376	9.04394348533049	6.69125207153081	7.89101993698681	10.2096076156451	11.8478655950724	8.12817616293259	12.641062531034	7.77489848746664	11.2195431834176	7.0262093894588	8.47963647184879	13.6029571902802	8.1687096165376	7.25362402360334	8.68685690150433	6.0399412190447	7.42902631715708	10.155906243664	8.84869705475064	9.91568890027081	7.52114016310475	6.77561917689788	6.84067670584012	5.61151568290831	9.86750376376284	7.96773131172053	9.94915678455445	7.34502755703349	7.42998259183345	8.22044813852741	10.5718029554599	6.7456704374594	9.63141738481605	12.604222780234	9.84388893941408	11.119121205222	10.689248558317	13.0604413907383	7.08278612682051	6.25973508554131	5.75622385333067	7.99256721776433	7.17615597069147	9.31035568466936	6.31297082388031	8.05467673145804	9.3695387305646	9.59721363438114	9.09705204522524	7.41509537471251	6.68636463044723	8.02214569704995	8.96002810084346	9.85714234198318	6.50533681210777	12.0092775374973	7.2199976350928	10.3268326399235	12.5830492159053	7.97696130817876	8.85363867304806	7.95586536443828	7.62138692524795	6.23858630419945	7.23560778403252	6.93910238180217	6.56347653421677	7.11386268887521	7.09148286412767	8.40452835124643	8.13211168316898	6.6285774808249	11.0946571543431	5.61803258884156	7.28631339232219	6.02979988205671	8.92094880694361	7.93143771799593	6.42270774935116	6.43503260015765	8.71592075146464	6.92956201463502	7.41454488376649	5.79232468716801	10.2075494014535	6.58373580198386	6.45360092775057	9.94765096016589	6.96334708352438	10.3240406183189	12.9924430446434	7.65103293464871	6.1722646258271	8.621885945935	11.4914782341622	9.8035640725338	8.76448346399195	7.41891603304958	9.15139455295144	7.64260520348044	9.72907873312465	9.35525598398129	5.75027600507709	10.007757818771	9.19381645158067	7.56479641629143	9.46012352635474	8.78012330101849	9.33285358436216	12.2810544561226	9.2367585791672	7.0279481768288	12.8513481836245	10.0067079170439	10.5640860146211	6.9264479513516	7.8956197662719	8.7307983819937	8.5973880859748	12.3113388739503	6.48432714121239	7.511891931163	7.53511022831392	5.74071848547967	8.5060282756048	5.86525147795737	8.39781197101252	8.42608321790274	9.26114308708459	7.4490684047254	6.67813920479567	14.1527394208104	8.44513982294371	15.2767700781514	15.077986737824	6.62516694422708	6.74746078711876	7.70676683802996	7.25933986221753	5.79231139353613	7.45141575741829	6.81378175348615	6.09065105271253	7.22466318971863	6.98040430100054	6.8103087105908	7.32298812600249	6.90878271381974	6.66458609936489	10.5777003014885	5.59521276919201	11.4156143526337	10.4727061248775	7.51365939576282	9.34135794942495	7.95404485350513	7.75756516867713	9.51824140223109	8.39066908796267	8.96969592802199	7.52965555440507	7.19355117943165	8.40992398118239	10.6293756284294	7.15070974106581	9.24970599851407	6.92697215916553	7.13111756080825	8.93018518107846	11.1267329542117	6.87653714013309	13.0381697314715	7.01488705653041	7.43336586331514	7.13959882747193	11.1898643778671	8.3620122037312	9.650698683487	6.73443391718736	6.9576421657895	6.30065547028881	6.82316927044195	5.63861472362228	5.98820422205756	7.4663071241922	6.55257798893928	6.59730314925802	6.14089624427539	8.51924330595552	11.8067560084688	11.0292917432397	10.0790721656786	8.82242638842315	8.25323300161337	8.84815210222033	8.56199771225564	7.40572056150314	8.17563788267119	6.61509574129481	6.87155554803787	5.74691071866096	10.4780296028195	6.96578226498711	8.47347403664107	7.91599356925982	8.85117197388475	7.34264793340602	6.41424316408162	7.74016106096387	8.81630536366534	9.36699141575515	12.3483534215749	8.81921468708086	9.4015729576703	12.0545996961348	8.18720346155953	6.30439838564305	7.52335194626384	6.46812513354856	5.69273445441962	7.46519614154394	5.84102529478643	8.27651897977642	7.71274304783911	8.138468468443	5.81943160490995	6.363816098614	8.23633602496294	6.656534202292	6.28517240691534	6.78975506100482	8.80372314203934	6.46607026435601	13.8275555542109	8.18246012645306	7.12017357835586	7.52329437768836	8.97115599085714	6.97601073466463	11.2353065488866	6.5538557743042	12.8833992836121	10.4261308934256	10.0725273375049	9.68507058468184	9.28243649048566	8.15106298627897	6.87817232669764	6.53282863563685	12.9393315319483	8.72700639876692	8.82040896335757	7.55729106817859	5.40618023122538	8.98282865391321	9.36370518065189	8.92953276027411	8.68464838811808	10.0549730655912	9.85691741482594	12.8105628534696	8.69970580196537	7.0458578850812	8.56159132146188	12.4557728362627	7.17720787776552	9.16132168969228	10.5288695182674	8.38986897598424	13.2002040891189	8.81554415522406	7.57408607128693	6.30780731991279	7.35139874464457	7.07071103596007	8.22560384345385	6.54056527902882	5.97569368578252	9.4144676023519	8.6267093149383	9.87819135685492	8.19347674366504	8.0209078963488	9.97719781821055	7.82931156147732	9.09719918686205	7.6863886323539	7.29999182319035	9.16445593066916	7.42106306625301	11.313704463392	7.82828673259638	6.87285461778698	12.907150716488	11.0710408970941	6.86408633450255	13.7577117500133	9.19391709503626	8.88724968198948	8.18527003222048	7.52063746780228	7.37136758979574	6.51423906811322	7.63545899411935	7.80387278829119	6.79333599733139	8.90398425410863	12.3824460332824	11.0974328532989	7.07883192399276	9.20856772882942	7.91888960092658	7.85789775898785	6.03545609431946	11.9267580606066	6.34078013706539	6.95918616134904	8.83783115995693	7.60351813857538	9.80608156617455	9.51783819820703	6.40300158418244	7.83733510555783	7.03641088868843	7.36811433046178	7.82000778899826	7.05204419662704	8.10255179632983	6.659044714006	10.5271667766203	7.30992608703009	7.52899377148833	6.85861319509068	6.76134129528839	8.00255260019847	8.96996776494619	8.95670531811014	7.1776929924506	8.76648488173735	8.88711109829377	6.56049222401994	7.93297232481488	8.12515458472957	7.84891891398265	6.99511788223259	6.43969149790722	8.98705003437514	8.06612791814942	6.02867076994149	9.39622350591991	6.31754187104746	6.57695824404565	6.98892494279391	8.48164420428168	6.78240955795823	10.7005740196463	9.29368992388731	6.37176315589342	7.74115679939439	7.07004293663755	6.52206023835594	10.2286448997762	9.7300284715292	6.26607211928427	5.29892771198349	6.61257809304585	8.69858405080453	7.87381398800958	9.34983647104411	8.49800306122063	6.5720492715328	10.885401116922	13.290904899986	9.97196705751059	11.3806434865856	6.40031980632557	9.10738643465572	6.22800770084057	10.1903677806856	8.60640711462136	9.16621147018086	7.22627550846039	8.90487410216955	8.45866071753725	7.06702750395287	6.98706041336155	9.60571937320501	7.81591735981286	6.76130097131994	7.7229814858714	10.158802538862	10.3151105088003	6.90198754161293	7.33836067010216	7.8136441988159	7.28709489815285	6.91159091141465	8.42429085078193	10.0822348306364	9.12274908311474	7.37396964483864	12.2436571664282	7.13572220241622	7.40089237438052	10.7958417717894	10.796666514527	10.7696556398655	9.89209288940606	9.41079579159634	10.3634027669997	8.06340812041413	7.82418824898661	6.1185979294088	8.95605551164019	7.17806983782845	7.38070509323115	6.84140970646323	7.20767555616666	7.83956222570856	6.97895404109866	5.93451906105928	9.91665731972952	6.21323004095128	8.42663735603706	7.05749388034476	6.64676076265757	7.25935488988123	5.80489286468877	7.67475086552727	8.14504708389027	9.57468704133803	6.51532877537667	5.70634696388546	12.9030607500299	8.79084621032734	7.7499956770091	8.20274087150244	8.80337635916735	10.003180356557	9.13854967394752	7.79163225874862	13.2026874390671	13.3672662995694	9.00405617455819	8.78325694538084	10.4804186694269	10.5600803305103	8.95122470861285	6.81576756545689	7.32995524061541	7.58189658365497	7.4061916340615	8.13865801285007	8.50061232573124	12.427526129498	10.7742299662375	14.9135588569708	14.2972786969199	14.5707413959497	8.77283576833891	8.13058608412125	8.05753142468692	6.49531599778873	7.37006688789709	6.89336988675328	9.80385517315397	12.4904461704724	8.36910097373197	6.9190185790897	9.15939873503314	7.81116756423498	9.53673776436903	7.79792277048626	5.74670663934767	15.5251886186582	15.506078609202	15.4879836338697	12.3708191918734	14.1916334254725	14.322736370044	12.1426639574993	9.21092873160745	9.40896162545777	11.8610513672037	10.1889175770273	7.6855869907757	6.54897488039058	9.17327216354259	7.60065636973038	9.79116730947738	10.6758602368471	12.0919782072775	10.2113984282583	13.4951062145465	12.0218397444998	12.2480249186636	8.88531900933257	11.1455483147634	7.46625374365638	8.10121176912341	6.75790972807192	8.33158078422953	8.57193170232899	7.33767192996379	9.06849852227822	6.60858221983509	6.25322009475861	6.71535194699049	7.82287203432051	6.2673157486835	6.04672088622573	7.35833836613185	7.56236596517472	8.8974396237904	7.8548089084092	8.31565563090459	6.50194313247883	7.78614367385245	6.7585265243371	7.72071412490191	8.69197435016753	7.26221780795752	7.7832807509983	11.6452334468587	7.89970179802148	8.84365375958991	9.6420514236216	7.27960454581709	9.42523340845574	9.97603810623249	10.2869768949098	6.69418327884757	7.93813444117981	7.86349229024544	6.1125185351853	6.73229387825432	6.74046690074774	6.41812444412444	6.80501856273467	6.75888159429931	6.74856819038051	7.7027210112226	7.32080803490575	9.83418595818535	6.14354731099437	7.29225252871513	8.99261660837205	7.25807697931932	5.65833540401459	6.50828985219724	6.73124542112055	7.65665195990117	7.60932964294397	7.05802441418219	10.7568326292101	7.47464793286986	7.10863555096839	7.6710570240788	9.61526417839154	11.7867230855272	6.42366766955081	8.64134751874442	10.2484631001259	7.05011534242109	10.0263713661856	11.047554913661	9.53482579218829	8.69060641880732	6.50456312147082	6.27809380101816	11.2653206405867	6.94141957898131	8.98925803980762	12.5993725580899	14.6168768764917	12.9176858704634	13.6821615423723	9.0002000014525	11.2880659215025	10.8124167159824	7.20281869180446	7.29161342462784	11.1569247614248	6.52562665560781	9.81745754347875	11.9200475133871	12.0295410116773	10.1504067411828	6.9653659393664	8.58418312847212	8.45086636066894	12.1404881289126	10.2232674158855	11.0200450048725	6.7301918642997	9.12393804417958	13.4920636240967	6.25678328478343	8.51424651059299	7.05263223578489	5.80687976838222	7.93426811637671	7.67149075622222	9.22993738822578	9.35819775102347	6.84256367855475	7.17863730524539	6.21210845578356	8.89425824354064	6.88158164836833	9.17042997503088	10.0635574637517	6.3244771253269	9.31255054110439	9.59604674209164	7.26593546644904	9.59453438542436	8.52003000081955	6.87523353875512	8.17127168309078	9.7906591926968	8.26660234980829	10.8966981496407	11.1618742625563	6.5547283915021	8.47843048986878	7.9547781591764	6.78788103787965	9.22279250924782	8.70152754982815	9.51516553744606	8.89535139547771	7.40677652738369	6.75490279493514	6.44781810346608	9.69963778039402	10.7845810806003	9.30680067351259	7.65858468800659	11.0962449735475	9.15873260771815	8.10286001922832	7.25819880548421	5.89190722150127	11.4286192187102	7.30953571654638	6.07525963849084	7.24518211380621	8.77951042484903	6.06942374938626	6.18933489345076	6.38986684913893	5.64043111201075	9.68789968093929	6.22062930111315	6.39613742866843	6.93911551557187	6.47144898544945	5.6677190464861	6.37312119550159	6.13757955187698	7.13953351310598	10.0083121038343	7.67644006409807	6.00063489854973	6.27777247391848	6.13403985706144	8.22396535456393	6.38645397516694	8.48905021614017	7.01829753622279	8.40533395815737	7.10404726395937	8.43843642163512	7.95045835825152	7.05750425095367	8.02100362677335	7.11349529348792	5.74512576213904	5.87229946929479	6.44954932701834	6.93248466365647	9.78790367059525	8.23919542906362	7.11654134683683	6.50645352072776	7.01085450715526	10.8378548510501	8.71264434478388	6.83704638250668	7.80623647796669	6.16764155555319	6.36426331672526	8.19154068320647	5.99242406312908	6.51985779117039	9.46014804248583	8.19553980047057	5.80737647818982	7.48475563462869	7.05101151262919	6.47851253737407	7.11273526947697	8.0618485678639	6.7839355586441	5.93617029105134	9.14636401220863	7.21742405132136	6.64783109752134	7.61769086942438	10.37836762774	6.9658319949709	6.95564214345773	6.59712242209136	5.91228001604444	7.96773315112837	8.43147300576955	6.69515902603534	6.6698688759089	6.19535986522281	8.15705632693466	6.32729978078729	6.27583082458252	7.76869238032738	6.58229970419815	6.69970454593866	8.31163802749579	7.92953982631191	7.11124565895085	6.43248386469128	6.73475821630745	6.62772327399045	10.0620999425155	7.24496356372605	12.2180920660893	6.26024969374071	7.76738264515244	6.9109367280215	7.05917122114858	8.19084196183167	6.76204784298004	7.70731115394784	7.16595688313807	8.85064940106978	6.88562756989815	6.96768551605951	6.82154581948841	8.01008674783372	6.56523007543542	8.00438827359592	6.52143707506341	7.4984047733127	6.13482804404013	7.53256454437139	6.20450542040936	6.05827711672776	6.48959812667829	11.3991524480768	7.41626177522098	7.44421943867087	9.12491655041565	5.78262523936488	6.06864908100917	6.41648041417262	6.08918887581255	6.13199708887174	7.74957743020658	8.62226869349465	10.609754297373	8.28056066064691	6.4770426824583	8.07820896803892	7.16026531465869	6.37315619251586	7.36508556714595	7.27677595655161	6.32547738170048	7.40151346362321	7.53688544688389	6.58583454291048	8.54911742469417	11.1253680054367	8.91492930065339	7.53763408043233	10.8112998572791	6.95626153846415	6.82237201404283	7.38985625956252	6.98896663137229	8.41937319345266	6.51102280872275	7.32836596655995	11.5448187875776	7.39992888468509	6.19600755322306	6.67679185962355	7.58261381921077	7.00423757564341	9.00169241523796	6.1338585623128	6.92192277031356	7.40646714700012	7.3103076482735	6.9266750683736	5.9966604437609	5.92517737655219	7.4216688199756	9.06986884074633	6.59818030555412	6.28693996227932	6.60124497402621	12.9866557476612	8.97516367562116	6.67578784319457	5.48225506135507	6.43089081710023	7.38815574095388	7.71606576010542	7.69747968935926	6.24126940082268	7.28889075662737	7.95429180564653	7.23840686636295	6.11343129752312	7.04195302952891	5.77467716523959	6.61920011461249	6.57169859577086	9.46488914134434	6.50153484575408	5.6879411129571	5.9020926182901	7.29918657601725	6.21671123750229	6.66472453186157	6.26168139929732	6.34484348347861	8.50002039016174	5.46722978127355	7.38808839322779	9.64174133375158	6.60648089278488	5.34442625559239	6.93073442686725	6.6294730401248	10.8184254629114	7.51265490438705	8.40048606010713	8.46891057782125	10.5479902675111	6.25926688197961	7.01092769972976	8.80368553069116	8.13663301193768	10.5922312293233	9.36709566799625	10.9655899900882	6.18963994191049	9.13150211255871	7.98970772236424	7.71030452423457	7.61482304113432	6.99704773676866	10.8785652708279	8.68885004585436	11.1713353180709	11.3382392004124	8.38668196908931	9.30335969053929	8.33730766704836	6.05602413129488	6.64916904736047	7.23285683300109	9.20552601959404	8.55350555587404	6.96403325829492	7.6342589090302	8.83705051753427	8.4916302942107	6.13643290972541	6.4535326273126	7.12243082623099	7.73980996659725	5.84478332420698	7.23450895031601	7.24331730376623	6.65926112940562	8.18293318172198	10.1993062464224	12.6594158274337	5.58708869633113	6.24641386666675	7.03345256173508	10.2141370845964	8.26980308559069	7.00643644591133	5.48943708629608	5.86170284974633	7.6372838503953	7.06450809989811	6.83067276939971	9.63603254874058	8.86217968801148	8.89743286439271	9.23610891157714	9.15821568399698	6.56499470707396	7.13834917744401	9.98761140350628	10.2640987876568	8.8091243454198	8.99238245907698	9.5415390782727	8.69304562165894	9.39363802663061	10.4589102176099	12.6847490217876	8.04701298075486	11.0273946260688	9.04268801702262	12.3870844139893	9.49269741166463	11.0961324421902	8.8353543988567	7.01239612196161	12.6084485506721	14.5966727783855	10.5859177331332	9.37665201798372	8.09807010705915	8.10680999082343	11.9196137311891	12.2834686173279	7.27829106138719	7.6774391384398	9.6534952969922	12.8454133406119	7.06771244706997	10.9080511974278	8.62503081292212	9.01930451797881	6.53922541103635	8.41394332638387	6.87537081543466	10.0887145126404	8.88761188176368	10.3771177107641	8.69864611612926	9.44532533820303	11.416205888603	9.41640395961526	6.87463721415962	7.67905554292062	10.9969488640211	6.73169825744724	6.50938810407556	8.82305892452898	8.80561017854125	8.2525990169184	12.8570691183215	7.814190575223	8.83661899485546	11.6960737722734	8.80623418516744	8.29415052235235	11.4569557192201	8.05939948641284	9.23103664949801	6.54740774786307	8.50940358037996	10.388412168375	9.15594151906727	7.58735277865571	8.54451120095156	7.69785010764715	7.74895250832907	11.6249797887753	12.200060817073	6.29665389648444	5.38933825688998	12.2508582529429	5.42549375168997	9.17210762322604	7.82801521325929	6.93997457963508	10.6253044550148	7.34604821702901	15.330040338589	7.11509884405873	10.5402600455433	9.43518963644106	9.86643394204774	11.025944477573	8.70654371441767	6.16231651527883	5.87961120043932	6.06063731547297	6.46704887826062	6.277816389877	6.53058505166439	7.66962387749529	6.82911646771268	7.71976424279528	6.98957550982508	5.8729733479337	8.71738360300106	9.67745045063669	8.20897433246817	6.94068695214536	6.35205523322813	8.30711062519921	8.39342970193482	7.91667786572561	8.59955079671054	7.95705552671087	6.6228490525855	8.63205931136042	8.20059183489333	9.095154676322	9.01374529398758	6.1835570935741	7.24960820935386	6.35799915615421	6.82404330549922	8.13570826762796	8.37650913617781	9.23362166971322	8.40157922856407	7.00310547304537	9.20681469833506	6.89123019605902	6.94528266417424	12.4478535265012	6.52354752563527	7.10029361469988	6.8755963130555	8.88585351153224	8.44159336341339	7.14123888122568	10.5210636144408	9.96638727834026	11.7274489801685	10.2871617195609	6.1286611680929	6.74410125149906	5.67157120947299	11.0427084601881	8.4564594941654	9.32817568088019	12.446758584787	7.79068324447007	7.69376248197218	6.92172338915283	8.00848185519892	7.03355273489755	7.51555933604813	7.83380430854058	6.9509863243484	7.02287954929069	9.62911501244626	5.94543793551165	9.30805723849547	10.0194229752166	10.5055410992002	8.27965188017288	10.6930516790173	8.8413958040558	6.98880893345314	14.0875945129865	13.754972453026	9.60641275811814	7.1854896671305	8.42890656527126	5.72347037607513	9.3735435968898	14.5532987676077	10.379224103041	6.18302642649035	10.0786538560679	13.4660026896358	7.91997375929124	7.7928371164708	7.30775667012127	8.77149343538244	8.56119091153849	6.91413595988826	6.53988770630723	9.2255065640639	10.4116982404612	6.9952081198706	8.99423337070081	8.68296597333211	7.47954293881661	9.10493991910619	6.79661815378958	7.61314476101557	9.85684988018098	7.65706380813332	9.16066650716356	9.36598197611176	8.22973681122195	5.75728152400815	10.2779953907261	7.52934526462146	11.9539303405327	5.83288612013205	7.73664410753372	12.3008698717557	7.59157019633877	8.34194864605251	7.39084158784523	8.27347450475123	8.32890750387504	9.77473561855021	7.20654899730999	10.5983107978411	9.10264086150273	10.3325764077018	7.10263073853874	6.84307514480641	6.43196371056954	8.0170210221686	7.12692487123939	6.8512081174677	7.64503655845136	6.94292862919922	8.95666685697507	5.99737202670383	6.40324152473958	7.26989869277911	7.91231492209535	7.97397361762088	7.89103254602855	6.54097157106963	6.76979500594301	6.92953934994037	10.036570492774	8.1398363875703	8.11162263091015	6.52903146165821	6.83764435480579	13.983475026822	7.20435100109675	6.89390624992815	10.8822379371857	7.5399889978873	7.62984848664515	6.28814747555249	7.97247928229766	6.02703281590933	9.43282469605252	8.71193183682667	6.88566261745649	8.90453110480386	7.42966078802021	7.98242029519685	8.41557530994693	7.64912331943132	11.3098016767887	8.60925103300778	10.0055380985323	9.04470487428703	7.75834056744441	6.08566559324095	7.30065789492051	6.14068970447925	7.98472174011349	8.27913983729314	8.93139576803703	8.67934816139099	8.87979543463519	6.48138360209516	8.80473827797558	7.80962084109681	8.07442752000186	8.13410369882778	9.0606950494249	8.27954518868615	6.14338544646299	9.05499903069532	8.21404087600514	7.06394553123816	6.78784353257662	7.66062634671177	8.05855427867437	6.56058027971306	8.52584412004602	7.7143445178074	7.55189645883607	7.85402297354043	6.85337609189955	6.54610354112068	6.95838104608971	7.82070248869375	6.92509775988957	11.6054237910073	6.75324972123903	6.39307362195524	8.94837707533906	8.44652706341255	7.29531043045906	7.74585279275326	7.00529173118576	8.23914742504901	7.66841001498674	7.41911514108573	6.14004542361441	5.8634743004916	6.77494237220127	6.88149377966957	6.18952796160239	8.29496152030397	7.95561033437232	6.98224649049366	6.23218591756788	6.63010076323258	6.45669522141278	7.83851548496246	6.952522584546	10.200968469018	13.3374439534935	11.234208816741	12.1097539612924	9.46371380440593	7.59160242500452	9.49062692256834	7.06979960310877	8.92801244797046	8.96782198274507	6.79471777668653	6.03354925356091	7.90272401133433	9.26537580462928	7.44142858796807	7.91398455244984	7.12835231271133	5.82397104001756	7.50270083179564	7.73202412643612	7.16888787291471	7.69888322725788	10.1319798955815	5.48731548336366	9.24509389249459	9.45105015926499	8.04117562045096	7.03691767239009	8.39326331006921	6.705237860919	6.84819184912314	9.4248974784311	8.47990411604087	11.4388182773675	7.49873706483479	6.24431230217141	6.39912572719767	6.5302841820228	5.86097377487	10.7731752342376	8.27739485951197	8.07007509061855	8.5408913938403	11.3148906862665	6.34417144580161	8.98732406509312	6.08252375377354	6.33352394017459	5.83754373299446	7.84633508583838	5.95670634700948	8.28795696669557	7.15515061037338	8.08037884228221	6.94214434475353	15.3163009544939	6.70860536703646	11.3334943557843	10.327625478526	11.0790706033778	10.7192762806295	9.80386212793707	9.68877062369835	7.60711720264637	7.80703550891738	5.65839101668929	11.672033743466	6.62163844120689	9.02761728999729	7.12304372473098	7.5383290694206	12.9854136206707	7.43217588840129	8.17065895980359	7.58590348475885	8.46795310672472	8.74364597621146	7.98995860741979	6.26863505420896	9.86280014748968	9.97681127496231	7.25949914748898	9.42024066703214	9.57309831314789	5.78542463732981	8.74499836007327	6.40351134218534	6.69729491903652	6.47334023281205	8.72942339346244	7.61911327990364	6.8078982827968	9.118722049348	7.4614400829916	14.253945775209	6.46215150749719	10.0920014852286	8.18816367971987	6.9183848864659	8.08441027092712	10.2804893673139	10.1141663982291	7.49297926405043	7.99766493878448	8.36527436227301	5.99391717079664	6.3226652496735	9.37916056500013	9.40327577313526	7.68985169920492	7.54862293027247	10.4609837367128	10.3650936016599	5.88016323940496	7.29838380444911	7.93214395299906	7.21583897566409	6.56295478013975	8.93445591636499	6.49073783175294	6.94919319290957	5.90309401846504	11.1239914478699	11.3803222302836	6.59813752981251	7.3108239735187	11.779163003123	8.63389485057676	12.2581044203792	10.4938483746856	12.4709859271634	14.1055342704203	10.5501600790057	8.14612841834102	7.20359364078652	9.02269221591565	6.18104428340908	6.09397177612482	13.2541962156244	7.63902439558821	7.21242142855206	6.24273495353542	6.61738859383185	9.45691256477617	7.22650151982831	7.02985754467537	7.39629399832596	6.87131368580148	7.60438561993556	8.41977192968419	8.19046922455905	7.4803618883748	6.59499241704146	13.1538124017128	8.30065133322052	8.11527391425406	9.3607045943492	8.59216426885103	7.68503329618898	7.4627510523128	6.5155124942615	8.07001683234904	10.2969864704887	5.99057424133913	7.29318936954933	6.91577105690595	7.32970622684878	6.62654936950884	6.46353277533765	7.31874146384637	8.86295872221728	7.04022405238788	7.23730558559477	9.50370882609112	7.71117385830994	7.89231130632021	8.60942258643116	7.7918348698569	6.62921954857593	6.85957507191567	11.3237573026087	5.4017161389729	9.63757517705516	8.32166617316099	9.16690059098808	8.0137669637163	7.39590034074204	13.106510580477	6.23929533628197	11.770745616114	7.03557228805425	9.80932953491264	14.1104734276535	5.88741899298299	9.33377585863334	6.9137521972894	6.02520141377795	7.11109411516823	8.44782395959233	7.1348624081118	11.8075385676884	6.54414970521992	7.67015186603262	11.4779078517085	10.5160111776345	10.6129833240368	9.81656290242155	13.3715676850683	12.0557855778643	7.1032855939518	8.44683061258712	14.1407045714895	13.3233725504726	7.11868169211038	6.82140128857262	9.74509103811755	7.09470709057451	9.98073130069911	6.88158945866034	13.2746887903516	6.96615243597626	7.83895800407101	12.7049243860854	13.3462083860325	10.0598160948533	5.94310480219229	7.70968435028663	10.8826733468391	7.35005732715299	8.05530092110369	9.86601432776404	8.20157525217852	12.580909932351	7.98016988265944	8.99527005401545	6.34837248853089	6.7482983793235	13.7541610130667	8.50594784503753	10.3453302970097	13.7477050668693	13.6134605053663	12.6549828631814	5.90511010368907	10.1907582742586	8.28842907116574	13.0753632757244	11.3061756514147	6.45455915715509	9.44747699379531	7.68104377538573	10.2435268447715	9.89841282530969	8.34139791104047	7.74802961158874	10.8404200016503	10.9834661787155	6.51213386542267	7.60352642531216	8.69887883731958	6.39124224912906	5.86560530842365	5.36174710692392	12.5508825783466	13.859261369298	14.2994806898813	8.26797955145888	6.04013505670136	13.5699594404699	9.0434980653218	6.39234146139425	14.4464923411331	9.56538330393643	6.46974307804039	13.7230750896841	6.81005430698761	12.6856450036686	7.65333692376948	6.7828654368106	6.10962941796369	11.4823011998781	8.05183980431864	10.6917618861803	12.3840501008704	13.5537420185737	6.65764520362446	10.4819501576264	9.32324967726114	11.0625152531303	8.24223091321389	6.25086482922847	6.13330174995359	7.0428909496709	6.85017479259036	8.08765288234564	7.76229085858262	7.05276576880487	8.71401073843917	10.78033801233	7.02050347122742	6.03132874961886	6.34785502263977	13.5726517950658	10.553288569172	6.57767913498265	8.15040515390382	8.17550171341813	6.12012561691095	9.53142333062801	6.81747509917955	9.66916784782766	7.40468284487633	6.75968921242439	6.81223579640903	10.4115998666012	7.51890992008133	13.0229866393322	10.6333889636419	9.14558167533523	5.68252182409536	8.66893445453525	8.27765306830313	9.36700675769481	9.47799914526639	5.90017023080066	11.0371501165577	7.79481567680657	13.5346278507896	6.52626374887433	8.78280484438508	6.13025942856499	5.35577151114721	5.99088669185885	13.0524273696939	8.21203984173153	11.9616404342218	9.2664745716825	6.62211299104058	8.00611773348267	8.61305931329235	7.4380721595575	7.16868945828742	10.5290406168627	6.4688263356443	6.99099522769103	6.6903271831794	8.30130761549959	9.16397035427292	7.90197915856784	10.1647761244801	7.72019449677242	7.36232470932336	6.4048227194661	9.5974472562698	7.40279293609744	8.68444861654894	11.7499353771152	7.60829051354958	9.81316945862811	10.574512333361	6.28034286636576	6.55013179286646	13.0849417542935	10.00277064287	12.7805496699711	13.7039532844288	6.02968605910179	5.61265995040846	14.3185956766858	10.0560790557033	7.47751355285056	7.0092987332589	10.6264569606426	11.9004024483859	7.30468574408339	10.0563000655237	10.2157784447212	9.86087062300268	8.87395131174223	9.06922306298449	6.07949115556263	7.41141064179834	11.0111659325589	6.57808402607317	9.3766977361522	6.48447731043484	11.2091089392598	9.23426978209192	8.47948747248359	6.69300661497942	7.03003724419688	7.38616972468743	11.4818400072256	11.4342037583612	7.13611671741455	6.36972300062897	6.19424882111008	8.07741051177549	7.3933772899032	7.45502346355403	7.35215987800339	10.8195763146026	14.1723268412382	11.1211899408459	10.8375365599893	6.24162634436694	11.1148471227316	6.80541795288966	5.88671719827776	8.61019815415757	12.3190517459304	7.17756576503528	11.2038233615416	9.63314443798477	8.718169963434	7.00193475954898	8.97644590789191	7.2273299253886	6.0526293716967	11.6796619733328	6.77947845755919	7.21293985343909	7.54454428626136	6.24774726510519	9.36806391245011	9.99654489896532	5.70820605501572	5.57463188856616	6.89334858301555	6.78647392132814	5.80820381110324	8.05426622936578	12.4453371370243	13.3027879118926	8.02106744352757	9.90281435243917	6.62335356355037	6.01619115340499	7.56510039090579	11.7877210768628	7.88587499182958	6.87254027551089	5.9635903105042	7.38657567742803	10.1177445406264	8.4831003975841	5.7444409643725	7.57552917418342	6.18153317539388	9.63119413570398	8.24497318440011	12.8164995199938	7.01194843832514	5.70359071669143	10.2050010738916	12.0789868416182	6.72951944035078	8.84544627110404	7.76932147536017	6.25196334411164	9.43188996714911	6.34509385929282	7.36550028763228	9.94516578129511	8.77549305048057	8.9289405108641	7.40197502122846	9.46090587574238	9.09210988939285	7.95301295330767	10.4287027760023	7.0562159966489	9.99760222008145	6.71148838258458	7.76526766037236	5.57034255639672	12.5047793964742	8.44556980544551	7.18227364926221	9.26068598890794	6.198399467342	5.94575396431537	6.9644130964441	6.1083398727716	8.19673070710679	7.70603819109533	6.93724932230319	8.42900877617923	6.45636621704514	6.72277572757127	5.97739020692452	7.73042591065201	7.77258393259225	9.96254156552453	6.85641930459365	8.6986006757069	7.5351238826331	9.49657836082594	7.9333745591086	7.0759849980002	7.34504455035009	6.43474652457353	7.33521169671501	8.02320279014053	6.13725544387847	5.89477968349554	5.36155281686203	11.0171273025121	9.7379491160471	8.0103894755936	7.37173463460398	7.7761194963126	10.7481430031393	8.29747301336763	13.1527770089215	6.30707855021195	8.16505730967303	6.64364170129438	10.9481224510034	6.31962914955888	8.46227519328285	8.12938779334661	11.3220919321047	11.5663122257997	11.0430151145173	10.033422667718	9.45880132652047	8.02166470239648	12.7304925918913	5.92384461678845	10.74775608593	5.74288339600788	6.19882359214785	8.2226464397683	7.70086868486926	6.44374862064084	8.81478407878285	5.82163065084239	8.90874996860406	9.21572165908527	9.37557167792019	6.43712840204746	14.6435121750598	6.93637359504727	7.07988743821664	7.19877784508533	7.76297680905138	6.41521790298472	6.15490757886755	5.43679933032692	8.68390064160463	8.78302542465088	8.68150591797547	6.87355378372216	6.15277444135518	8.96607589390721	9.16789482876573	9.55947038120182	6.90530269777036	10.699477865031	11.5567615633593	7.5461182455069	10.8042676443921	10.3816746886967	7.05084135257724	9.47823158521853	9.50322571556189	10.2706975480065	7.22541726532872	7.86594098777578	6.77810087831035	6.50722543923912	6.02512187317556	10.2616233663272	6.83981671265284	7.31765799786916	8.25541133173798	7.23698205811069	6.948615490211	6.05337108734933	6.49707555793335	6.56394213107862	10.0171431593407	7.68795820162205	7.12081555833784	6.36247417154961	7.60066704525253	7.17902820336037	7.89899300218273	9.16898077990079	9.04486965817133	8.05171920018375	6.73546925719573	9.96713113214448	9.62154055124432	7.95062868129983	6.79006300076764	8.03603313276666	7.21798243747666	8.99677793955514	11.7369094541076	9.77946785381544	9.83750899332013	7.9483103767717	10.8344796571615	12.2332908196495	9.31931806398554	6.98658119566587	7.54436052522289	5.86883079720822	7.45382758772902	6.84426585765315	6.61036712282263	5.87232265752011	9.91729487297501	6.41827601107748	6.31215599885544	8.48455705092369	7.20466319888413	6.75961484544397	8.2772739009944	7.98561131497247	7.12889032371102	12.9479196046941	12.4328246845644	5.88320738594047	6.47781137862895	6.10851839640961	6.75940447236929	9.37970502406486	6.60085364783406	6.97911464478522	10.1613161027236	7.64976090304663	7.49058981121086	11.9927527676171	8.07864167108264	8.4911351234312	8.79492012925408	10.9059636432711	8.40875785870452	7.71075629164214	6.32841411963394	7.97819355097483	8.00096806035447	7.27025966707401	7.00834228773144	8.73289737353183	7.04209803654638	8.367338144445	7.38707092267863	8.51219665184564	8.93591069488831	8.75871819225524	6.72607867038378	7.86084234684473	9.58636872273634	10.6993380177406	8.23232913271426	7.10923932902044	6.04458545275381	8.59271362347183	7.29446590017266	8.10512360634112	7.41922141047912	8.84828149088709	6.79553460312775	8.66745842350944	8.23142392039419	8.50459188351396	9.42607674040669	9.41958388131019	7.29514478901309	8.55950638861052	7.72565977141589	9.41084348468123	10.9169728178013	7.08854071588103	7.73533195029561	7.66747601469237	6.37020206888762	6.04596947090882	9.2531172246876	7.58269308969927	7.35837344352252	8.14558460028884	7.71000216775853	8.97650349928575	6.21503367493626	7.8993758916181	6.54328522877797	7.91485298940933	9.46494876270526	6.11931378931438	10.7990720167757	9.14789372772942	8.11119637834271	5.92780970991615	8.2898525506889	10.1862177296727	9.10446191307455	6.34428961338614	6.64089429132137	6.01575035074355	6.22422267402212	10.3218680423223	8.64827478448145	6.2530610232275	6.17558416408635	7.51944458942025	7.0198950907197	6.36886161386853	10.7365494848375	5.45949038011517	10.0234750706723	9.36350421712219	10.3140588495028	8.56358805466914	5.71052886361969	8.86377934446043	10.4116067969381	8.71097615052962	10.4710765495024	8.62613255011103	7.55601924384582	7.02791642082477	6.20586593574326	9.90441765575986	10.1037228700145	10.4250956975221	6.8471603603192	9.92799349259337	5.87096217536805	9.60962657127754	6.00904702897358	6.75165671339617	6.44736386687995	6.63658517678824	6.84001568188977	7.06363920897283	9.06203316739659	10.4196520607303	6.9742136648094	9.5131954399246	6.185267522305	10.2934924349619	7.52327185022915	10.105590413374	9.46137462457206	12.1143796558079	9.49361944408133	5.79772422354635	6.60324264033767	8.21389277510653	6.18072630367565	10.5374212210158	7.15662948130471	6.91374074012022	5.67850509412356	10.6424442543591	9.48929011282109	6.82840555574774	9.01623125432265	8.54115471177982	7.64569549560106	8.71614906054432	9.71758470803857	11.1849676147101	9.30387450367581	6.96858105253266	9.72486517819043	6.56855152865641	7.07926954537414	6.81184238801217	8.98374577524943	11.6692857358018	7.42693927815132	8.63898038863521	6.47743212024262	8.12133975271337	7.26396698974404	6.00725491994948	9.91099511417807	9.77507516417213	7.46767091272773	6.97290746355983	8.30781846951067	9.24473263571229	7.3861009078157	6.02769958386368	6.76102079473665	9.71266858817814	8.01133743297514	7.58834847388042	8.38263068356217	7.50226151504953	9.06227566268408	6.51694469922105	6.92253782997523	8.12809222416165	6.71473832939399	6.63823640686556	5.87654730105424	6.89234113813211	6.17199898797286	9.22158359340592	8.4012564724724	7.59681160752601	6.23890794189746	7.99625266472489	7.82062509003804	6.98180028065146	8.65675914552665	7.35977163511449	7.07293409184776	5.87042077139837	7.54236601461684	6.01566744060412	6.74031616787147	8.45893228113296	8.3112212991698	10.6932839139912	9.04092756227367	10.705842471045	6.88875513070095	7.29247284380617	7.99918202051423	6.61785282235942	6.69184012583064	7.13192049503966	10.5351519355687	7.6798653121471	6.56363718576269	6.42616963358034	6.34570998393965	10.4606921366449	7.16300064822477	9.03464715136731	6.67472678871713	6.29086679260258	13.4662193710658	7.20886037609944	7.83014344630271	6.25379405529023	5.9401605721062	7.00786472155265	10.0085047904223	5.85262836813175	10.377619157391	6.78650520549931	7.49816537413699	10.5486252597412	7.1802669365649	11.3525930194086	7.25521034544094	7.60888388794931	7.65550135638449	8.05768610877883	6.21201621914977	7.38086257878169	6.93724932230319	7.41734103528807	8.81097357725168	5.73763718444653	8.29377053105033	6.30068496852506	8.30398512989746	7.3489660649878	9.70151713268641	8.18272321820958	10.0615786574301	7.25974855890507	7.447821425635	7.62051089032899	7.00466793624804	8.01661122089482	7.4203629763418	9.37270440658813	9.05507088390371	10.8828538142781	8.3754390895522	13.2632180311894	8.20286121046756	8.09158388204105	8.02377616482124	6.61809659974387	6.26749895810239	7.38160971014045	10.0057257811496	7.10920431012498	6.3042535982936	7.08075510528968	8.16135632820054	6.47380423892639	8.15754987922205	6.39567154537902	6.77576836751929	6.48286706242872	8.99825633700678	7.2018087587236	9.04417595653057	11.4347386521762	9.06183845251272	6.73201667443247	12.1801789998978	10.5398767134418	8.60807613982924	12.2179775335706	7.59292914353133	7.33355255413041	10.2271158985747	9.21777676185717	6.39326043876101	7.35004744879202	6.71663531692603	6.42184574527838	8.24793596198234	7.78228543742874	9.08935921536285	8.43139431161426	7.25633870833436	7.34366035549143	6.21332468233802	6.7167885442001	6.74863028260823	8.20040712490071	6.96123855970477	10.912888549075	9.57462544615304	6.01961479249281	7.70663678885627	5.7080928771374	7.49711944705381	9.05264884421048	7.17559230402869	7.00366176758402	10.0402603884662	9.31726197702864	7.86625085319568	5.63442133382852	8.90423704214334	11.4146616553772	6.16656055471871	6.97238685191823	7.54830316359674	6.5585814828442	6.58549175731486	7.2931423951557	7.38532993450524	7.28916457958683	5.97838342748783	8.07332354723763	6.8376866262952	6.76516482542511	7.30906103467408	8.38723494326966	7.87694865093606	6.3089315832191	6.24839639226115	8.22092742229697	6.80926824473026	6.52805210222902	8.6103560454352	7.82929030266021	7.73780731127389	9.66347337091816	7.56931780685522	7.73269430824722	6.3406682154431	7.10245650699073	6.68205936082804	6.86943836969416	5.84367807028914	7.58466983950493	7.04495850688191	7.40620249271019	8.06200020520587	7.13072989069343	6.87800204043052	7.09060473469891	6.16088178814435	8.12668593514746	8.23636579988776	6.83462780593987	9.13778107082778	7.02870834803171	7.38635276158907	7.81028670969694	6.19639156838418	6.50704623095342	5.60583553292506	7.63244878535078	6.95114076827131	6.48630123524588	7.31260358883156	7.30247925715503	7.43094490432674	8.33788131287921	6.51456445508067	6.92060634516781	7.71370633667824	7.73384123146818	7.14017020207896	7.96249606340649	6.33492357102087	7.21460872305581	10.3386043236799	6.61799815614313	7.51792164093435	6.20816902071937	6.91205745750452	5.48318282252301	6.34237138198046	6.31830115216455	9.58586847796962	8.68976697202553	9.23738125253985	7.93086512161871	6.61125285953023	5.86226930159734	13.6529513919462	7.82776695123655	6.40990228377713	7.25394534939484	7.75336717076788	7.63720289746769	7.91592302442988	11.6020126222577	8.55524606107369	10.946533182766	6.22391499466856	7.17782974940978	8.50484162824358	9.90600670050056	8.46383322416047	8.43112952094558	10.7669706599847	6.69451230608359	7.71223810660248	11.1732238951777	6.46996827678817	6.63812777053605	7.73569385768394	6.10914355552909	6.81158005613714	8.42789876557974	7.13499837160215	6.69436781011942	6.9995436981754	7.1214489853354	7.58899315502583	6.7976574318056	9.57732320410984	6.91611043635991	7.8985723818085	10.1002158767672	6.0003497276265	7.63114051156785	7.36479924270706	7.00120887113629	7.44001588788346	7.86602882263125	10.7138511372801	8.50734112962419	8.61016339218969	6.59397032656094	7.05453694648922	8.60809030086466	7.91337251531823	8.8225525110034	7.25644562352438	7.1202927302506	6.58106659385177	6.61631889297952	6.13313577961379	7.73298978226198	7.86508900830682	10.5422968466122	13.4731897025276	11.2502068700473	11.9838741294083	10.1160092768125	6.79107166732469	12.1707135312946	6.91721001113416	8.09466472727242	6.75358902244055	9.5042919593906	8.25273640391327	9.6087875931237	12.1224595004262	12.6941022673774	12.8931029548096	10.9764579071588	13.0326748953629	12.9780162234995	6.38952581496188	9.92095326838592	6.58038107686811	8.84156896216163	9.5741286633646	7.55985576239908	6.72330531694228	8.9320209501759	6.40191754583563	9.52402644890378	7.83911184823409	9.45100279014274	9.60499490719074	8.44703184368079	7.83205637753246	9.47601089987171	6.07907097978975	5.6846074736445	9.02307860983791	9.04986308885786	6.22749190773207	12.8478092599635	10.875606421279	7.77001569470563	10.0849083808452	7.79359586805334	7.53085745299579	14.466359397583	10.7648338927685	7.14823342586287	10.7534436162082	10.4292255195746	8.25756230382256	10.1835466754325	6.97304491767733	9.08577302301884	7.44261625260234	8.62479753311575	9.12301338137617	6.06041723494318	7.81144124767843	7.86094831924417	8.68390064160463	6.75658804572714	6.64126337532716	6.43983630762454	8.46880205736142	8.20413197097645	10.6973967563232	6.30881048377406	11.1601750062063	6.75790760073197	8.10904237724141	7.35548160841906	6.98430273530458	7.27607945405618	6.30946871240993	7.53935793021389	11.5922950372484	6.66636655314499	11.2557125634832	8.91394683302591	9.31904305496939	7.96114778353911	11.0746557399804	7.82294829573674	9.30158540267633	8.49618122442411	9.6489520939142	10.9410828113489	8.9589953819727	13.8994999352223	7.41148367143429	8.10697701775021	8.44749028184149	7.0057880649032	6.58055188525073	8.07329619353537	7.62061501311898	10.6091205955606	11.1192826733109	11.9038920419954	7.46307599887698	6.33990526955848	7.35987956347469	7.90727426590847	6.48994807349463	8.55420335744021	9.15379796773604	6.30037768999054	9.50381094693316	8.37683747578852	8.35447064632815	10.7152843174791	7.82683736257669	8.10005511047476	8.84925178578491	7.8120755426181	7.76220708030513	10.9702396629796	8.41705996415488	10.126504416809	8.86243446612113	7.48580156915864	7.59711723523403	9.58068990150886	9.35191750895907	8.16710130548456	8.09592585679063	10.9209553080373	6.80705347513049	8.95031366777043	5.89408997777759	7.76538618150909	10.1089936958622	9.7160957807667	8.95704123022064	8.09445246627613	8.86025874688814	9.42505858723712	11.8494986636145	7.88286601037984	7.1058569185059	6.57684224099266	6.48274736049454	9.24618015350753	8.64934687844008	7.04893523082932	6.04038273912725	5.67447895394674	6.2579994459355	6.84192960987694	6.0849219843393	12.6305451321921	6.72128835105525	8.33346491167196	7.20954809052111	7.82659599735622	11.243315018626	6.44038730036779	12.8294569867631	9.39880163139289	10.8277916282246	6.03190838696155	6.50807156860343	7.41121046754748	6.15513115415718	8.16760424545074	6.54235428253479	5.63000746619554	8.03998641371683	7.14411141459509	9.65128861823196	6.58498102352425	6.75502856428391	7.3625569646508	7.14034157034427	10.1311570744911	7.41389157788855	5.98806059122408	8.17820517275477	8.17133956991768	7.39025019714984	6.46601427141971	7.86217089553506	8.81215061829144	12.029489244034	11.7100252641783	7.20463354299832	7.9422169896676	9.24179900993234	9.37515255986399	6.61541512851983	8.71117338132478	12.4096342471501	6.59883841680756	7.52254202058902	9.98107738472327	7.28341370054155	7.63493784426698	7.14941130025737	9.72442352210815	7.47824972883123	7.55197866203784	7.9838425303336	9.63705825931718	8.37032323756587	6.7728405733159	7.0620893919583	8.67632918631374	8.34663415570363	8.30016568197097	6.42783716348349	8.2280937980532	8.12057722884233	6.88408463384023	8.13158554196557	6.45649048727295	6.33486424624334	6.56292141846835	7.27853576254927	8.09591155108949	8.41317628402157	8.27841110409552	9.91210840135935	7.17293022455562	7.5514264610452	7.36521963125204	7.85527032128174	10.6725955722538	10.756467999901	9.20023451782018	8.24809348290816	8.69028206899065	10.2752063581243	10.9452551351076	6.97431254353443	7.70786737806748	8.4226150239755	7.62160438954411	7.69500743027674	6.49831099149034	7.79906863374849	12.7398419806282	8.98762707157547	7.9596872651065	7.1378114132207	6.63936158290211	10.3830291179423	9.8136065166296	6.76551403328509	6.10534974100095	7.86104636154117	7.17402274961309	10.1522480389085	5.87746907316212	8.40598775846572	6.44830515418276	6.23913533154095	5.8238202534547	6.39509034743256	6.62639324279368	6.68119810917768	6.53945140768195	10.2981221462587	9.15356269810449	7.18404326701871	8.41526713531797	6.75784803393981	6.41384519928861	6.02674116249934	5.96651882649556	9.61802654521283	8.64031158380543	9.17447720481749	8.60206404210338	9.4572768243006	8.48795340643717	8.45577506190275	8.81937268991557	6.88421327488874	7.98313295293081	5.94106208467401	6.29453836790753	7.7368804929364	7.17484837282246	9.46307782374	9.73740329129537	9.62810458584586	7.60782437245793	5.50938137581931	5.8350905812793	7.14677353946439	8.10195023701116	7.61600066699551	9.36095321852138	10.212852798474	7.04842221571001	9.231449997235	12.5623103709208	9.90531612047952	7.06396101771533	8.27251731989929	7.89879621342011	7.64428985933985	7.24827468848003	6.13263939469182	8.26343945336887	9.09985608323249	7.08611794175223	6.8076002927697	7.23028157299987	7.47408992351176	9.80978366245061	11.0763104982361	7.41353240360415	6.9665906251169	7.40657163814583	6.41309946225663	7.64430942341435	7.74669347053379	7.32541903298178	10.5112462670734	7.78105603040328	8.44128937254223	8.2280937980532	10.2768359594798	7.63217144218524	8.31457345536779	7.71316881743844	6.40276350847878	6.8281887693054	7.45270957810392	6.80932162021122	9.59972472132294	9.61760720782083	8.26338850289706	5.8727521618329	9.05541711425405	8.12303620379535	8.41429160182626	6.7897446564866	11.4601013727229	8.18340845792047	7.13241943553361	9.32782031170441	7.31963820619842	7.54775939753877	15.6361751490031	7.66190248094803	9.15604968256372	5.39410026875215	8.32624360770528	10.8096934979774	8.62817465831562	8.16286501393803	10.1891280218837	7.07218661006538	5.62538185618299	6.45955034320445	6.27583439018101	8.02571227414837	8.89620550890791	7.08171573542213	6.23505088468236	6.51871902270258	10.2361981209302	8.70966737147933	5.9174163874048	7.58007726752674	7.56013638066215	5.88372334808665	8.2257384415869	8.2500376011043	7.50525789307645	5.84405446464082	6.95015613762502	8.32808241544002	6.82647561886428	6.79618317385981	14.3008913063683	8.17194641608877	7.16547101301264	9.42727777943708	8.70697627685699	6.27135529827635	8.82775663035583	8.29449521552278	8.45167741818498	7.11333899740192	7.03989165557697	6.25755174339418	9.08788671355275	8.04223196784856	9.11224874966652	7.27442372585095	7.27163412234619	8.51314727129175	11.5712243683981	6.81258608546755	6.35977815705278	6.07598162328107	6.89059193849099	5.8331611553375	6.65323722987831	9.03292915680137	8.0831127111667	8.94631186788866	8.18845019996933	7.54275007349685	6.7985160309886	6.56802044471543	6.98677907378074	7.39950485437994	5.546594933648	11.3834281626773	6.196124055949	5.29850835748651	7.17378198669915	9.84745741125025	9.83386963170617	7.52918947149424	7.44062699080112	6.77263633156407	7.55366831080338	12.4658747747703	10.1987450855811	8.98936676589453	7.30956764672331	6.67475833874682	11.5472395757909	12.2297786474891	8.66983246434562	8.52541866732921	8.10537610450426	6.66694671041628	6.71041589648405	8.9746246515972	7.38079627117149	7.62033889577961	9.98580328788346	9.43507888201027	6.23491211204313	9.14345645564496	6.84416566716917	8.21898615018675	6.7514238075303	9.61981212588718	9.3202184147445	8.16289072106614	6.23878844128525	8.93087268887974	6.44052011170376	6.95388636450555	8.6761958009603	7.49046690579568	9.26595820303621	6.05775498352418	8.78447351698007	6.83148364745672	8.11099153250463	7.998813925902	8.03047869198576	8.11327317110643	6.99804772025317	9.60867022699525	9.11913035165005	7.20033793268368	9.11144144351455	9.99426969711829	7.33128544798374	10.6079762799428	8.49749924349497	6.32317687584823	10.2364817487528	7.15199082584835	9.95660611701542	6.91953408155054	7.31989040465301	9.61383884255697	5.63764486239242	7.43798718609938	8.78301758469816	7.90518967347984	7.06054308267175	12.4557129984033	12.7644933759429	12.1444470137442	6.55309934043706	7.95124837580973	6.65377924583326	7.29416667710693	9.31451499733214	6.30117963125411	7.09420672870168	8.25326997545547	8.85233661008133	9.52175586892679	8.24579333339317	8.08018999115916	9.22543733252557	8.00655827992093	10.7778774396693	6.33423947669057	7.04170665889148	9.07563458625127	5.53589397960061	5.797392259747	7.36183629151238	6.10666334272902	8.19956858860348	10.4211243013025	5.86008777590705	9.774326585985	6.88502968318969	13.1820559507908	6.56504625797427	6.79966554671257	6.99903081190889	6.01364730282223	7.03507205352598	8.54186221791233	7.13096973279808	13.3033856502174	6.94389202280287	7.05290275737114	6.84400133971181	8.87963071511727	6.81923362437151	9.7693342044124	7.05431177058135	7.43550481585202	7.75540802847819	6.6075413830128	8.95263155019922	7.13336104374004	8.95283274750159	6.6993434691398	7.10416942853611	6.91035306852067	7.11184834588614	7.10511794382333	9.86312675813114	9.02579770041098	7.16037798220369	9.06559069950504	7.99367329873796	7.06893560894853	10.1198055242635	6.44178690424038	7.81963177824944	10.504300631676	8.81944454999615	8.8220250621824	7.13813834545166	8.18896074376754	7.5159002798103	5.90043389196295	8.96011455115328	5.43719099201262	9.08525852805264	8.48253663502931	6.9186437254876	8.57821500020937	6.37568788970124	7.57500885745733	7.3310909995823	9.54417477897629	9.43508254070084	7.50970039672103	9.07008217955686	11.4071996208842	7.06196878082556	7.88636647290965	11.5724307061131	13.9500085618042	8.05083127817233	9.20821083157859	6.55491548716504	7.96482580050038	7.07550199769371	9.96185767575451	8.13301249035784	11.2613530303994	5.91209612635594	8.49636357542124	10.6364383024974	9.52619104573529	10.1213495905037	9.55510894899159	7.18023359998389	9.72281521986721	8.11222932407259	9.1553440521759	7.3704189582697	8.71634668023805	6.37216678304768	7.58778847987516	8.1519560887384	9.4872622025652	7.4747385404703	7.16568109575354	6.61890498949987	10.4206348972032	10.7163849536811	7.00148022365885	6.38492028255571	9.62340177512161	8.01426929908489	6.61916966798899	6.75359115615788	7.60659634347318	7.1305738076344	8.4521725113852	6.97485625542035	11.0958526533	6.43783101850725	9.76504360828185	8.0802835691298	7.69259881820634	8.6180001359448	8.94955387212207	7.73257090558048	8.50134825055387	7.10732037524414	5.61901197093268	6.52595972808318	10.2231578200621	6.53449363843214	7.71051009044918	8.17075643775831	9.91850347384705	9.17976142691335	9.91021647413873	6.765683315766	6.9433870228871	5.36857262318709	8.49638078918492	8.21631475758578	6.79864012354298	6.10718076725551	6.37574001434515	6.88014969808946	6.18505774538218	8.02937316418836	7.1231890640763	7.88144704056806	6.81567355156689	8.53397292282989	6.96628132895127	10.1539008759334	6.25341958852908	11.3293316782399	8.68147058930941	9.5357861273969	9.83592124013649	10.7515004043602	9.21556095056979	9.24610887374099	8.41330257696121	10.9498810806153	9.63231699855637	9.7590709484869	7.95086040004356	5.78320478444703	7.58987180167624	6.4348633567111	7.29323781029089	10.3497093500734	9.59979979357739	8.06094789274178	9.21013244167675	6.87311979081975	7.0942589631371	8.46418530956118	8.56280040890066	7.38114158991425	6.81556113561282	6.70422695763883	10.7531488328464	6.79348544270111	7.99067388841968	6.48288224970609	6.51519915140298	7.41168380778464	6.84122699320957	8.78759669477645	10.2908591301309	10.6522716252673	5.45957879925467	7.70507859375331	8.1105725904961	8.28581545934953	9.45875486560954	9.16815658814454	8.07328593576332	11.4139133892007	7.01083665474453	9.9876875995745	6.88846755375618	8.4357274320568	7.2259879462224	8.26043179420752	11.4275354881689	7.20368423264291	8.4640673053243	7.42265816312007	10.0311186767534	5.93343075222714	6.95052661628562	6.55145445661442	5.94840721910297	7.6259677859355	6.60763346007902	9.27397302030955	8.86370669373484	6.0444706974498	7.50089446064088	9.307907946976	9.46709511891147	7.58496366026031	8.93011202266602	7.29407572446522	10.1676186535403	7.6194821277206	6.57428756959138	7.38091230748946	7.07144558805046	11.5472649632984	7.30900441081408	5.89789473029965	7.00738341818231	7.5213394376948	6.67968743469198	7.4040536034406	7.94769128386237	6.78541403001817	6.04842675157351	8.00014006604801	8.13775582012718	7.94283001423985	8.99318148400439	8.15778046832929	8.19494279976826	12.8258550081732	9.53928106249078	10.9777759810075	6.86686642613896	7.24184866462813	7.08600271209791	8.67462407706061	6.38290859248194	7.3209318774865	9.10784970230704	7.87038424438185	8.57793606845781	9.97473171433745	8.28183288007118	7.37059983058454	6.71600253483672	7.37973493473495	6.80945505027497	8.07964031073246	11.8421998436079	7.37942523114369	9.24889753111998	7.53661266924364	7.61974085038784	6.68362130996673	9.26613022181063	9.26018068562967	7.84065441019959	7.51378034126971	7.68327124575674	7.46461360835595	8.6035279839332	9.45200937823697	7.4666533987267	6.48104987094434	6.42338791527119	7.36331922688945	7.56879039409271	8.89625189787492	7.05467030334025	6.28268602378072	6.62989852672003	7.07790004642671	6.74833692684965	8.96505440730172	10.9913806888795	5.99154395662325	6.3683996564158	6.56567882232956	8.70842730636205	9.40125905284198	6.24096594458207	6.8938578498848	8.09279795050767	7.67859373729499	8.1916548726774	6.59663006352579	7.17320303458528	6.64129105282167	5.96602317317954	7.06985444241595	7.66556197314814	6.27629071405169	6.01763678071099	8.19759755858865	6.95222141304752	9.83470469445172	7.11390923003006	6.26015267424499	11.6387222195517	10.5269776670461	5.91143033378003	10.3532690869645	6.16159209368374	6.80141906726022	10.4293614352766	7.10069290395493	8.87805001602587	9.96675522675026	6.81690954929008	10.8526922930074	6.99104409615924	7.89786785743273	10.3973787301736	7.71095959577457	8.31964334095359	7.07851171219943	7.00489920203872	7.65094473081155	7.21180963385456	8.63666143147868	11.1064508466776	7.38679030457644	9.43323571838231	7.81687443083126	7.54163219026364	7.77503514049428	8.34325225506626	8.38090296713038	7.3768704069879	7.8543712253582	10.353717308094	6.65581969819957	7.9563845590573	8.65618685316529	8.80174696153933	6.67359729400717	8.94674866228222	7.78890202822221	9.9291206674078	9.27730737723873	8.59614458966307	10.1307839924948	7.08584340889031	7.72550313065592	6.75835214661352	10.5570140792564	8.69227605616299	7.1194700506486	7.634399124907	11.2453479082513	7.95197008666704	8.4489549880864	6.48700136124395	11.3245977956957	7.35612255358957	8.6779749455791	6.86212836998002	6.31186854230741	7.8123316408573	6.90896664858973	9.07332677848564	8.49413872181199	9.15263499002335	9.8462933295353	8.85483264973445	8.73112296131993	7.51479915659487	10.2425459638192	11.1937688738233	11.3644749252796	11.0014683958052	7.42994654269428	8.72170438159368	7.4041202100137	5.5909785424002	7.99366516888358	10.399692009269	11.0766633957452	7.96035022792069	5.47493927953402	6.96135126457319	8.13509990462224	7.62975897804121	6.79123797758039	6.77773162293661	7.90814387486477	11.3260486487317	7.05327897549883	6.9908033576974	8.0520566928602	12.1153311431535	11.0121929769593	10.3819797704616	8.49695573838976	8.44062752385066	7.69390815195236	8.78424584696173	7.64727204285722	6.20651360191668	8.63327166704797	6.30048869168839	7.71187356091718	9.32190915161657	6.17955501347789	7.15123948042344	7.10429827585299	8.50567928845949	8.69949315171327	8.90182654540136	6.95226603501461	6.3550430530625	7.53090849594939	6.18602727326932	7.26663239666511	9.32478859455812	6.5544834652228	5.90395016078946	11.0282084542474	5.80611298646396	8.90279132365974	7.50829485157037	8.71057006686272	8.1317447999583	6.7165433727496	5.9442841790909	8.14810605689792	6.90395371007376	6.08656907251675	9.63772345315918	8.22783578016872	5.98386250937926	6.44492696129049	8.78683530028717	6.96679678572896	7.07369827801715	13.4766373359311	11.047488559245	6.18356406223134	9.12424462068518	8.55176356188363	5.91161201358319	5.67177671280128	7.12605652008626	13.2404572602586	13.3004704749222	11.7218609722079	11.4748356104193	9.15243634899372	9.1948202130624	6.38065952542079	6.6212432535264	5.88209293341517	9.75624691414347	7.67658524285777	6.8252274894209	9.30348686246081	9.515487701098	7.31803030563488	10.9634584356522	12.415636521623	8.80007646649532	11.6498931120828	9.98211696011166	7.10341786880437	9.8856857624084	7.89335170445823	9.34009845256872	8.17201586772583	10.8023852948336	11.2153903504247	9.23957296884605	10.8628250128668	8.04616745129126	8.23920533445513	7.26610449547197	7.05763906208626	7.15837279485235	8.72465283572505	7.1059839438977	7.78803559570393	7.63819136869329	12.2671254935323	7.50459876723339	7.91519544881827	9.71378218804177	10.1617895090922	6.64119187267536	7.34429807183885	8.98052919452082	8.68585035052976	8.05887463528151	12.3847214523395	9.85183256014048	8.23679021661703	7.84804283011743	9.20983930875919	10.8740284187388	8.76788681202478	6.94153009651333	6.02554285827898	8.86500989706637	7.88333413983393	7.78548848030479	11.2869108726237	11.9608522746849	8.06293035826445	7.83064113338893	8.54709500920687	9.77877580816226	7.531897874436	6.48636158218212	6.99453661659053	7.42275746268223	8.75818548808265	6.67093802687901	7.98536239832127	5.61990127362415	7.51881074600221	9.10954207714767	7.73992198144326	7.32956309603759	6.92230436597944	8.96391508963527	11.7263418064961	7.45127499759665	7.62842266355078	7.1709024756667	7.27352521100155	6.52625875315884	7.6133270217586	7.94904008038735	6.2622834979732	6.62708985688455	9.33782523907327	7.90703831685886	9.14474969765929	8.2178413209162	6.05231821613426	6.10063970019126	8.05763771777295	10.8797058118787	7.66750319415106	6.91403096036611	7.14276791779885	7.0302045912694	7.67315557329512	8.62116049221976	5.3668860052749	8.64684006462829	9.68021846497156	10.0678315490776	6.56848627579243	7.00993124787693	10.6802615307622	9.27916808441487	10.8837862760912	10.026799593257	9.13961221329289	9.74161324986985	6.66179419151514	9.13065581213541	9.23704247830186	5.81926321819822	8.9251522087172	8.01810940820112	6.5760837708445	6.50881076647547	6.97191924120157	6.7809782500145	7.43289558739866	11.4956551109699	8.23756926118296	7.37005714559802	9.41720161791356	6.95996123859253	8.00647412087462	8.21189697084762	10.8313492933766	7.15378017199742	6.22459863748105	11.3608385917301	9.7802457140126	7.12138780478315	6.64763362765124	7.85867464297471	10.1630828952708	9.72965483410405	6.49227897082778	12.0649824854515	6.71545492151138	6.63221673436512	8.17637026867728	7.48237053676728	7.88396782311129	8.74366155275291	7.59607164903652	8.65482967582994	10.170768422613	9.36734842225546	6.90350761332575	8.36569182211257	5.7859621683824	6.469822823716	11.1126444986453	11.8302890999896	8.64425926188	5.94091480739666	9.00638204279515	9.5484183773895	8.49757505032652	8.09102670536411	6.93348142472199	8.70182450019122	7.61796163384254	7.80569737058042	7.07398880189257	10.2425398822911	7.24820199812069	6.13957590306301	5.7069954281543	7.58466504193488	7.67974179836987	7.34297555947993	10.9273749775577	8.58946336645528	8.63162923140897	6.71885770689808	12.1694205731871	7.70966235340746	10.9503861446789	8.85056261970055	7.78314696727381	8.95643050700946	7.58953714223767	7.74523591268698	8.49606198246295	6.48217445568053	7.2577686078681	7.55162773210776	10.5652041207068	12.9820718562482	6.14495805270865	6.09356692279183	8.56258851114211	8.69124598790788	6.28953617732784	6.33855285555409	5.86684382119914	8.75984196738273	9.88210166016834	7.17059886642538	9.09684433977293	11.5309848261945	9.2211211157254	6.39219098268014	6.3501899196974	6.36105901400357	10.263933267475	6.2606611280744	8.93818188035346	9.79201057022489	6.21838561495747	6.78235726906515	7.12697922878477	7.31095737584374	8.04316883968079	6.80786540415956	9.08098460970361	10.5994301553234	6.85306942572708	7.13874460862987	6.59971464047164	10.3915153206328	8.85006277710296	9.49695950929426	10.4860426237181	7.77244388813008	7.69793438116229	8.77119994637267	6.23830820509589	6.7775301710735	11.5900570367718	9.0027277939207	9.83702826933802	6.2514844521501	6.30096882171426	6.55684478113622	7.12667447064547	8.76783504990649	10.6998336529556	12.3791832694224	6.54746559226555	7.18498976281059	10.951132943013	8.73915776804311	6.97012808261467	8.20161044562233	5.44474194406867	8.28605003752915	6.40141893593948	7.55343913486019	6.93845304927162	9.06642277907624	8.28737269846966	9.94549551794448	10.8652388081987	6.68672896973711	7.41496991364003	6.28737451230605	6.11405931780534	9.98158827079614	8.09235344496442	6.40192925333653	8.04600281583547	6.21171648701817	11.2093870524436	10.0689605246007	10.3669672735813	8.41297635387801	10.0952668842966	10.7522454336489	9.77828611832981	8.165873652177	7.04122952377988	8.63460350335959	6.58284981690428	7.50323519580806	8.0440283405329	11.0360639428273	7.685139577286	6.39628776968645	8.79556587446127	9.70337277542304	7.99853936877548	7.36130710224343	8.64190613031799	6.58400701112417	7.1882802516429	6.17638372913057	5.33023611109985	8.48594545074425	9.818483464181	6.34873242906456	7.05111394624822	7.01900245332989	8.06791796630697	9.05982212607485	6.49730111814253	6.1615650775882	9.18381308344326	6.58946115921738	7.56643347491983	7.52613252493398	8.28328652846192	6.22587298185771	6.50301779433585	9.73890435163414	6.27125634004879	8.10458167301664	8.74168037160606	10.2964743190541	7.3147932113866	8.09521881713182	10.0315096403697	6.91857521379515	9.75389447754624	8.05871230713112	6.98687164963448	7.31089792633126	8.21244430701308	7.37521413719425	7.12583069612006	6.63250450819438	8.64681766273135	8.60118330339483	6.7506478956753	9.54628474341175	10.9683080464473	9.08908445114908	7.37729283252627	7.23383915299578	8.27691838750861	7.44729251814947	8.64207557342341	7.62302528452874	9.3606457586985	6.18814531403637	5.91825417732295	8.46844654695079	10.0872377537775	6.61957244826012	6.91500811504532	10.981392778913	8.56243200344803	12.1741790135945	6.90081657204792	6.70831256506201	9.51627330254986	9.50790630879785	9.63730546624235	9.43486998865236	5.78879175314327	7.74806602473445	11.3753301213395	8.48549329137099	7.29787471237191	12.1691426457459	10.166079662251	7.92164689898552	9.45831177583932	7.90689442654634	9.00584246718958	6.8753453221818	9.35837139355989	7.17228867841757	9.3035495333244	7.08517041295458	6.59250859926626	9.72385485749594	9.43613851655745	8.3103040729181	8.34446473106866	7.40419089117718	5.74782743322182	6.60966002777807	6.29739468233015	6.91318495817003	6.83593434083029	6.02356411489597	8.16353726535042	14.0854001843057	7.01905215740527	8.59797051327894	7.27054897795289	8.37546127474016	9.10752918703221	13.8593120289461	9.68890731480723	8.18277551386647	8.33138923397727	7.95412562821838	9.5619648149057	7.31503469125423	7.69918570701956	7.88801876230372	6.74508460734026	9.26348822123467	9.53276426616134	7.0547084030337	7.20203863535891	7.04236006045637	6.30873061646743	8.39436743707324	9.22417750764596	7.81102506428685	7.13197958910588	12.8618562561686	6.74161841075054	7.20496908718459	6.9199619418426	8.78830457181221	9.35219407294589	6.30384100575364	7.74286893835208	7.30847581425806	8.38069160609601	10.3528731920814	8.76364461437035	8.594517089291	9.78196520798461	8.30584523336118	10.0449062772506	6.8294120715546	8.93746920234898	6.86793517706464	8.35276097193339	7.71448483593194	8.12982432312982	6.59304290951228	8.03774086350988	8.75323235366908	6.57016153879695	8.11839991655718	7.98273707542937	8.2082762210737	7.61624945393578	8.28176555974726	9.00945489310885	14.3375329966611	10.8044839379056	9.68598320758284	6.98969870396725	8.10146830592429	6.18274216211511	6.54732479248068	7.52394501913623	7.51206221636282	7.41578993483944	9.25079899779202	8.60208714981007	10.0913809468637	7.25727959117926	7.36062082712869	8.46722726741192	5.89129139250463	7.10426146350807	6.8556382290796	8.66975614393783	9.9328672507209	12.7181200247852	12.4651737847225	12.393290182654	12.4821827403746	11.2174358697028	8.04051205904504	10.5058019227196	6.55365212033794	11.1932252203325	10.2472327025308	7.54230549440792	9.69481754208395	13.9689546340369	14.3115075937134	14.1474014385998	14.1816308605053	13.0737918162408	9.32049319982426	10.4000822502731	6.88212826672501	7.68633945099719	10.9663473735184	7.46256048735189	11.3297673607625	12.3205784020694	6.19023723367449	11.8251344776397	13.5881148847362	11.7240976844476	7.93801802937416	12.8070861804144	11.4285816318196	11.0001965300314	11.1836596591923	11.8320747934418	10.3725329205396	11.0871585240283	13.381028736507	13.587946986214	9.95493686468396	11.3498160524912	12.762000635263	9.537765595929	12.7916375147545	11.4596804409187	7.65558357278895	7.83527291173226	12.3461971921	12.8857977890919	10.9820155671187	8.29772180055307	11.8937052505261	6.73644339764487	12.5584860926196	11.3378967973898	14.1237786963211	10.7454297187135	10.017582574422	11.2449362469166	7.25837926978412	12.695737397935	13.2686473248824	14.0074688054285	10.9513910917661	12.5543649856856	11.5696784797808	12.9308627568048	8.63483694068112	11.5674316431284	8.40645670992601	13.9883140292189	9.48445895847045	11.3753517882302	9.71328940270175	13.0741063518963	6.91719858139191	13.0521040051568	11.5807905720429	9.9158469323739	8.72308619821617	12.9970234434496	8.49769544122541	8.92618671316106	7.00801856162623	6.86614624898193	8.86760883425028	12.9121066873723	12.6020513634236	7.61382782626104	13.138060177901	9.40302243437934	6.50769183327898	8.67039428441085	7.26333021532	7.95475867106237	12.3932657875953	12.6167348443327	13.2657774496531	8.58756080413004	9.19737519722564	8.91926011146073	10.9950166040075	11.4629857401426	11.0359849962119	12.6061930235213	10.3063382592389	12.354691190917	10.3859767954557	6.30108882925921	9.23388515582626	7.68281414935009	10.7042039246633	7.19009928230503	11.9398987223356	11.9804384863329	13.0778674521204	6.9426909555506	8.41526511207227	7.84385686391118	8.64570632184593	6.19623772339602	9.30443938438768	6.31925553055155	8.54950399337537	8.03986044029996	7.55286051811101	6.10689385171924	8.1835407152793	7.83302804832273	6.69676013243707	7.87634813111913	5.95018377523305	6.79423866076429	6.51744917882042	8.39444544012575	9.00699167709488	8.11482299223003	8.87268317849663	8.27150585473965	5.9103187202813	9.57852821887338	6.85426386141495	7.55743896726342	6.95571633651836	10.4284707374124	10.5014108944954	6.62113800778583	7.30164037349854	7.92131926462081	8.26557849812585	7.80151966782238	6.63229332494126	6.30796308410917	7.18980126353871	7.85238904803417	7.38213840665478	11.4471335770007	7.83568719894641	6.22379979052063	7.16845580608036	6.9626439692963	8.26117491662114	6.88025328378481	10.5917688191549	7.70982512237197	11.0403119116624	5.86298625082866	6.46751178984347	7.84920050640013	11.8672231381152	10.7044895628712	10.7233634546933	12.9714960075073	13.387773179499	11.5511432309732	12.3609867970592	13.9446129466612	9.12585318239993	6.29991840273134	5.5530629421699	10.203542863178	8.70908653312718	6.83170196067461	10.5315226910301	9.23361440308631	8.3749550902417	8.39366385057294	7.8032523990509	8.43620875220049	6.48018284006417	6.13183162501392	9.80694391686857	9.23465736327486	8.81776739168992	8.47501937963299	8.04508260199142	7.30083166568683	6.83323528628448	7.2578212613187	8.86549915881706	8.13085305723163	6.98920586426857	6.68155254059959	6.8188135684426	9.28435410871613	12.4387376637688	6.40643203945157	8.99949572562348	5.65781609698862	8.55668061280599	7.13922649597211	6.92911809956357	8.41321883314524	6.16643522926704	8.95508813916409	7.80831694187297	6.09291541319084	8.60674497207138	10.1619022594224	8.86656597373416	7.44113052533538	6.44472821517912	6.37876085611252	6.40201392568926	7.60051164930304	8.62501623403926	7.46157985457641	9.3027517340515	9.36100083741725	7.60227340385453	6.90255342631074	8.03851516331182	10.2519437277353	5.33295110909448	7.41930884145229	5.84355659300731	8.39764471842693	11.2607967307464	10.7079967808034	6.58169169377593	6.33501797224804	7.8899167042655	9.15240681347042	8.43651049260171	8.39772732314765	8.14875682572364	7.6117976695081	7.97778261586816	7.18889263598733	11.1665724817192	9.5842698273455	8.23664824937827	7.79618465833574	9.46941855370963	9.00766322985738	9.84201246034341	9.64154302573637	11.0228871098755	9.18382812709832	8.68299846447261	7.58953594688626	6.23659787626788	8.28769396475998	8.48463096982237	7.04569582926085	6.34475340553332	6.41290736106375	9.93780277220295	7.18035424300756	7.78942663341728	10.4558783538658	9.76484778446663	8.74585562688661	8.60708511222686	6.68848009027025	8.75485508747261	7.8649112434793	6.38668952924507	8.34385826612344	9.98957670046584	7.8247143988085	12.753689925798	7.1361019864283	7.72371360882941	9.10253825170902	6.68379823916189	7.57176562882174	8.80417800714075	10.0277147783284	9.07402326780976	11.8262888684722	5.92100023848601	6.0272686377834	6.03419018263503	7.20165079504239	7.11231267595836	8.67881734708075	5.49794083781158	7.9796008015225	6.65180917526676	6.99620937880752	11.7899705383363	10.2595439930713	6.84508715728099	12.5164191916398	7.68278053360362	8.10521390877356	13.0882489040437	7.02749117587111	12.9409255282105	8.23233602301553	6.52065993637641	13.0092023123678	6.05860771489841	7.11557541129359	9.92962525990118	6.90237829524054	11.8422707011098	6.5999781158641	10.7173015095298	9.79507188230342	10.5950442608648	5.84442154494653	5.98622259588492	6.47460805929412	5.96612334864827	6.95832365290576	8.02285493797171	9.91917088815676	6.67108940705399	8.30048630316416	8.93647800417451	8.90729198434069	6.57991907119995	7.00934877276442	7.06317271700451	9.220016586851	9.56709831787909	5.36800524753506	7.7044473381259	7.16531703982263	7.24680199439172	7.10972116940403	9.30925428110013	9.49679507966316	9.81725951954689	5.85845263881922	7.73959237444568	9.46793157041076	8.76237588119467	9.83184289185714	9.00718230278856	9.72207364248437	7.81425911346061	6.27574970483627	9.43572566084324	6.28864645484761	7.07421605331848	8.0780828805311	10.4724356831119	10.0783704435921	8.21317531735194	8.1966600808746	6.61504876662127	10.4491789884452	11.2763993525846	10.4218006954649	10.8580460557732	7.36534949397584	10.3409640065466	9.84856936190345	6.45270724990336	9.07643871815344	9.83342580006033	6.88048583589485	6.16392257822352	6.05917235474816	8.20862259503726	10.3366514084717	5.47044751239177	5.6751689307909	9.24050505866108	6.79890895413373	7.55381658172277	10.1519858051069	6.88509591085791	9.54525926764898	8.38810386740093	11.6260815659125	7.03542135836297	7.91669692226285	10.1383850724559	9.97596472166487	11.7040062739664	6.51004554265946	10.7986985217111	6.27568046715941	6.33824187133895	6.76969372789599	7.39237998863515	8.9439809966587	13.2740853161624	7.53870058394439	11.5030052846049	8.26158384596053	8.76362713314899	6.83915328361375	7.01329107269412	8.91264172685969	8.79034032078846	7.8240236608037	7.31988031756125	6.390907575755	9.86399941742195	6.6762764317373	7.58258379137315	10.6486218108232	8.61394223633251	9.29976143979634	7.65496226611241	9.14902606087656	6.3920476158635	6.69234779808875	7.73491267241941	11.1886447036014	8.48282176166353	11.4924798382458	8.39314278381186	7.57067001220708	7.89396261287011	7.19451346599203	6.12825770570733	6.70372124025233	7.23129782543007	9.12281557520438	7.39664929141174	9.37694465848718	7.06068105941838	6.21271607637702	10.160211487001	6.50990937994274	8.72661404246057	8.38994653627445	7.43996682935441	7.79187434973469	10.9643137401049	10.6563145894391	6.85208127838824	7.32811524549213	8.0362085576107	10.8593082774576	7.13813671097478	8.40005265008288	12.7705962388134	7.11968362826433	11.3208909178549	6.8169830628939	11.0139476307628	10.5363240004636	9.89586473039592	12.8064239090117	11.2082742778865	5.90972448814516	9.4313341745533	7.08940995841061	6.5920576210287	9.58469416853504	7.31043094497149	7.95625663201678	7.95686186780866	7.87157919227322	6.08071523275218	7.57544226657849	9.04337239798065	6.66563422480953	7.60452758631074	6.99903801157434	8.3097890104737	7.78665677056033	9.73557851160474	11.9194253221314	10.6048897739772	13.2772891822287	7.38942239197981	14.5342392390261	6.2037725197261	9.25242807443091	6.80288386321558	10.0662215799176	10.9127046341288	6.95864576573948	7.1760795542182	7.19083854454333	6.46834980491553	8.77948999115876	7.92261701999559	11.8979641727403	6.3238064532919	7.81009282898504	7.1193293039295	5.33307504579061	6.47914599884841	6.66761722656929	9.44775330835744	6.71097421619703	6.99011893424136	11.2963479458607	8.20996294008938	7.77506982727995	5.98654288910302	7.57885910018228	8.93796971000544	8.05220676064467	6.51267633961649	7.35293187711063	7.20130352694324	8.40059439227197	7.45069602776706	8.72874354801637	6.38047549124719	7.04588576381728	7.78395575149665	9.51508341196194	6.69143252277189	6.63774863500422	5.78765983487056	8.01185488695261	5.63106377124907	8.7531154975921	5.75827376898095	7.41456782508343	9.43657816772727	7.97711299752445	7.67430458691455	10.266751072169	8.93554725531872	7.19580808062175	11.8448687042221	12.6194935950686	9.41607439261943	7.87327795266197	6.7868138396272	7.93387460508163	10.4094432536045	8.65541792373552	7.86864660848156	5.81179779352079	6.64277102523025	9.46852609267794	6.2203844634346	7.10793972535323	8.08186072044022	7.26579035494142	7.86069773643318	8.10175999823141	10.4051435935859	9.79194356383134	10.4584650482686	6.83398418491651	7.36589674389895	5.85810697245087	7.86245782808603	9.02088989077587	6.94830604460582	7.77131671974471	5.72717106883506	6.56824658566902	6.82939587565216	8.88146795864617	5.74148423349098	8.97869665964186	7.83063304228895	7.36489143141187	7.53711602775165	6.04389573712104	7.59008809379573	8.43261758703639	5.6605058977209	7.32095779668134	11.4363911607642	14.2803150136933	8.18557847959215	8.89898910391838	7.09121948141545	5.95827277774662	6.47917180637752	8.25201686422302	8.07484001124733	5.92043319816108	8.88092938702824	7.43706676223119	6.00814445627433	7.53533985194864	7.77986538472062	7.00752836285894	8.25336806473065	7.72268504473193	7.08035536273875	8.68881043311424	8.00207400829055	7.24124465973951	8.94628713091622	6.28585744039588	8.6858458778868	8.34731722051146	5.57209204969417	8.21750334146389	8.71668875560741	7.86589854879473	5.94468494025135	6.40547117143708	8.89570915024987	6.43159541018257	6.95088397288127	6.45226243822615	8.74297602578367	13.0583319342719	11.5777597834082	8.28506130506673	6.40257084246504	7.57033934786689	6.95925832215461	8.1253599031081	6.92132644367344	6.98193871153137	6.72283893981148	6.34708794997061	6.07643374653873	11.0677109130642	9.07917495257295	7.21940295006381	10.7351278295687	7.1109142403496	8.62568554444193	9.90692216346059	10.3066309710511	8.48456412159085	7.54064699406071	6.99214410356961	6.77344681150556	10.6811269991657	5.95993811552919	8.22985568632565	8.76813344885592	7.54290193995712	9.39295702875291	8.77823197606352	7.19707172284484	8.3240188529668	7.26447321213083	6.48996395486512	8.94018047629288	6.54383857311028	6.67113685130226	9.21376211759127	5.88868361767252	6.85942438719107	9.52089897416565	6.28820727969374	8.41906650174963	7.1886653896561	11.2451259671938	6.74651121362682	11.6009693893381	6.56117530750447	6.97291112917292	8.62995586585405	7.24954315124117	6.37006512894612	9.85240227645517	10.5997002149923	12.143262626209	7.19469893111923	6.88146644164957	6.57905241160619	6.73951917523587	10.0219572004553	11.8899009365706	11.5375644845881	7.93112644996876	6.59813040039894	6.21281571787464	8.63360850943412	7.59870973245921	6.28399519614654	7.81665590277937	11.831004653754	6.14336167006257	10.5303373767307	8.95871684217646	8.60797641860238	8.33961722978607	7.36926919333532	7.29268284620529	5.95124389701748	7.96148220056492	8.30206718690577	6.88942527340498	6.66477445507685	5.93610636880372	6.93249597293695	6.94399861130222	6.82442933842486	10.2820972983981	9.66770196251624	5.56996070769141	9.87876078735442	9.10105147568709	8.47846534779618	9.99970307128092	8.31710954236719	9.01564375092037	10.2199832497959	8.49610024298954	7.57230042329229	7.46806107298508	11.8544048391043	11.2932595674108	5.83742334867581	8.19412780930163	11.3628296994759	6.22043355780007	11.0045423064856	8.03847050346356	9.76175686558947	8.76410117004669	6.15576550579335	6.07682467627257	7.1259147661062	8.25549722127272	10.6354877045517	7.3505582124989	6.32347387514771	8.14620318745355	6.35828767049322	9.74664496351165	6.20676703869832	13.3577230359786	13.8989755297703	7.38915047173576	10.1079663561411	7.86854317038885	6.24592190464921	8.95183252463041	8.98203343461879	8.35986860105134	9.84003079758949	9.71848191862001	8.37078305850295	8.64630174845372	7.531906582932	9.98550103350651	10.2795610912805	7.76618488701104	6.68108368550719	5.51768431066664	9.4645427674383	7.1087389784031	8.14529838350335	7.97851765054251	6.6992459850648	6.41935939905976	11.7981087331263	8.00273034812596	9.43558435860392	7.26125312733717	9.0602612414867	10.6349969682922	6.32454779496693	11.2647041105986	6.92175187386283	9.68576209491724	6.96182231256645	6.0818872905268	6.951220774887	6.60984390583054	9.2925114675283	8.64389784556382	8.28048957865672	7.02199052860618	7.70006287202632	7.67941162781957	6.96926474306666	8.51437496298863	8.07559977954156	9.11356734879481	7.23052688799517	5.90399322371228	9.04961632563161	7.38624266698776	6.51118966060844	6.90862750061523	6.39090126559329	9.44753173334165	6.4960484946517	10.1935149241499	11.9308286654702	11.0979444964953	11.7287900351566	9.1959642152233	9.13709670629313	10.4988587629152	9.27158043656205	9.38185216414442	9.47369936149207	9.29946586926178	8.07824900703678	10.6020440483759	6.15022846488628	6.34155709960109	8.11580686682085	8.85491121854302	6.46051770225978	8.6766392455344	8.14440603099361	7.02266885487755	11.5795656300245	7.78490606812996	5.97230491493671	7.19520962285829	10.502686380093	7.47967838775595	12.322834802638	10.9113125694286	9.69206795991328	7.39649215333832	8.01557686629131	7.72476538510949	8.89054550673758	12.8903363510986	6.7945166088592	7.69492965247339	7.5579949810522	6.23840517994929	9.01050302117498	7.39293489104143	6.71262592860284	7.36069227098553	8.16066696802999	10.3473231144478	10.2036541544298	7.21179720893945	11.1769349774142	7.74096308792593	6.58990816956179	10.2694494148819	8.85629442259292	10.4523647951458	7.73150530672902	8.35389581932604	8.44775868088735	6.95932677906982	5.96406135276036	9.74867260363228	7.74573694670116	8.34206075448686	8.12408216661992	8.25586257136235	6.8147657980676	8.47331014746414	11.4893576241912	8.02072528181263	6.94996620715521	7.06364781441872	6.9196576986689	7.34923154495452	7.77623397856959	6.747203628021	5.83339374331494	7.54291428612116	10.7242647013909	9.53219035402587	9.36707858369694	7.51300031657844	8.68385249494204	9.5947636774206	8.29717880374589	6.85087107157419	8.14278015694106	8.11593550967023	7.68586208118155	7.54283156480457	8.69050388310519	7.27553122310501	6.83863237857429	7.41662161829208	9.85265729297575	6.32750706481622	10.057874699255	6.67165637668832	7.37610972918958	7.94164959287316	9.90793986196058	10.6027445317547	6.92262513200795	6.28897184718678	7.34695077901586	8.36835778227772	6.52879933852176	8.02602410720507	6.98467363908776	8.94931588813692	7.55382025766769	6.34502872044591	8.0111411087678	8.83397517950133	8.39141801879002	11.3204948587827	7.21898729734415	7.4256756945088	6.84530141954435	6.88791555632825	9.48718713506278	7.68210020669243	10.1790806556776	5.4710554238803	9.19139417421046	6.20526228739016	6.57816113530423	8.48827336869769	6.59241077998101	7.92319005307311	8.37718305216662	9.05805396000224	7.97926143478222	8.18264080908489	10.1428033270335	12.612917445094	6.25837874104755	13.5200161887655	8.92873359132603	5.75194481546699	11.8484969428016	7.19843929011989	8.73504248723743	10.7943464520475	6.33675972115889	7.83723241821532	7.23877428133658	6.13277228379991	7.01904683205053	7.19627913257649	7.51544231463515	6.30480645046236	9.94854131554347	10.0111392419578	8.30490492501596	6.92632302174796	6.94995130959027	10.8061462552822	7.11239920124426	9.75875578609511	7.97117700526685	6.82460200392996	7.54432722373765	6.9077188810153	6.7215545339833	8.29283846842439	7.2847579687122	6.1925411432577	6.41274333881874	6.22606399033572	9.30917443656456	8.81740967887124	7.88511359554739	7.72783140872349	7.10004358323426	8.40656391620288	10.9754519802864	7.39838623448238	8.24399233879818	6.15079239359182	6.8257755816585	10.1930179867668	7.72004381327902	7.40789137463813	6.41956005675517	7.3117473867422	7.26313538111436	5.94391547023976	6.53265059029842	7.7733418321217	6.0576419622507	11.1592944267034	7.11116572575259	6.28725512727207	6.84256167244777	6.77700752416548	5.83740160595541	8.10157560190561	10.1865726012559	5.88482641220078	10.1746698928199	7.39251565115614	6.09887928841027	7.35279244068862	6.93174182678912	7.03110616984236	8.53221898529701	7.97308783125199	7.07276307755271	8.73687630815053	6.40972898319808	9.25944606599681	7.64133263530524	6.88534326379424	8.55954483376278	11.6577651305816	7.14114754417805	6.37011383874804	6.5827465366261	7.23669356912259	6.73038702546866	6.93292942853537	7.82703204795287	7.00324905346246	7.28588117053075	8.93820816477299	9.13026760439401	6.22005063920759	8.47770602898369	8.99552177846317	7.69184404881669	7.45404163175205	6.40169562988701	7.72205272410025	6.2139221760847	6.52194624990755	9.73443161439376	10.8838045536331	10.4667409217543	8.48261580676618	7.01414272126719	7.21562367972372	6.52285089488936	7.84183207807012	10.6215418453106	7.94262507775741	8.05985080926046	6.83863640172766	9.16322240746514	6.08694168609935	6.89866860937602	6.49789836377481	6.4682190109097	6.54837012466033	7.25342636515001	8.19358606143954	8.79892726579982	8.7935572077887	9.45081625910372	5.86431514625733	7.10820341099996	6.46154711328914	7.44698906722856	8.18680054817538	9.07127252779872	8.06435972984426	7.43765653861588	8.00742017983444	7.36691809396531	8.62866393892317	6.65612106575786	8.7787505160065	6.62987062980377	8.32363658788168	6.59272091586884	8.36060216825997	6.69860552816886	11.1844236017624	10.1149474749203	7.64369705717335	10.7586942616263	9.22954546849274	8.59206344164782	6.46012288679913	7.17647432910309	9.11562953043283	11.8378237691852	7.79565732419756	6.6479849215986	9.1243729261013	5.98413931873554	7.10330233827445	9.6622182288238	5.8901416330087	5.8481803418399	8.13698720384042	8.55522035460238	8.35196844313344	9.74346372367908	6.12674552825399	5.83449520026657	9.94445701279584	10.8307590649838	7.4896972286377	6.02695443543493	8.4845911183649	8.56427552361662	6.08921390008394	6.72131671714773	6.1654742528017	8.92422502240789	6.48899974131293	7.92575736735398	8.49557598548308	11.2512169397885	12.4422294222025	9.1391974178755	8.40036409152024	7.77042173201972	5.64616544112288	7.02951922602072	7.54129109432256	8.33911608358384	8.12235389681139	10.1415081340481	8.83249515012611	8.77580352732838	7.06099490736778	6.12209600682531	8.78197919853617	7.60734391252209	5.70857767401447	6.59156591799908	8.22281599401473	6.20126435195652	8.29766619302288	6.44908720292707	7.36742152646548	11.0908789331577	6.19446449658823	7.60612847289929	6.68550594579474	7.97844918486875	9.02579549184847	7.17991448230281	7.23599271274826	7.55572925771741	11.4832070584144	6.51462539401592	8.11794085429648	8.79794165530956	7.3158614897755	8.9887818136191	7.61538673077553	7.31673402873471	9.81951426156422	9.53841191496474	6.70173862092412	9.64065635934292	6.04574644437473	8.64694115604159	6.03403630129858	8.60972614473472	11.224239491804	8.7265613216394	9.46924575761552	6.56254099216181	8.98899117313377	10.2217961345888	10.1436461974504	6.8452193228113	6.9123327254041	6.11619732361546	6.7565326831737	6.252782681319	9.06428899542205	7.27721685146922	5.64306964262365	8.63809532441572	8.76726078836517	8.50961016876315	9.94902844762064	6.66176008275998	8.30203800807135	7.57999183675891	8.33181375510813	6.18208531940519	5.49107295347318	5.59070674234681	6.82053990979411	6.21097698501603	8.44808372638535	6.95556423663748	10.3399996003407	12.2398598494699	7.17307700595341	5.89733359867577	8.28124020536761	6.72138435711766	7.66927102370417	7.73037929202877	10.1016498719222	8.68769078400282	6.60549055573905	7.37323382120489	12.2359670788367	7.71914375226556	11.7776201211561	8.20778181305897	7.95490250570527	9.01921488685123	8.68997325587481	10.2914256385469	10.6923964914816	6.33906741137853	8.66509464920788	6.94641064072593	6.34058156964623	8.94358030551443	6.48503645046544	6.73269659515123	9.04319085916064	12.9765629754045	15.4165783878685	7.68249813040571	7.87136191323915	9.4490369163467	7.85041212455798	7.55226817631427	8.48102961284899	6.35001635169517	7.57975597344774	8.1639611768538	8.89812650313427	8.43775666305156	7.45535540255712	9.61878842510898	8.17073007142037	6.59905455392757	12.2027773978298	10.7414907407452	9.96746738554727	8.50582814085144	7.14098605917734	10.15077863177	7.90774604827323	10.7207463780982	10.231679092522	9.31130005975831	7.53379632673775	10.0150568893811	6.15833784160325	5.45517795518818	6.07054814722414	9.6079398653837	10.0723973308261	6.94853906704666	7.43269703964856	8.82842279421977	8.9916413385593	7.09570392749055	6.2457222815894	9.95796304723813	8.84645148645508	7.43904899477438	9.55788984651412	7.09053716413768	9.65193440605975	7.66408816554407	7.8113746254039	7.91970089439446	7.88788754304329	10.3433779649475	9.52261882861019	8.88453880645416	9.86076043504995	7.5029280558832	7.54597041325196	6.83670399723468	7.23099133900497	7.79815656739477	9.85422773872493	8.55419906996249	8.22697999774842	7.14258054309557	6.05259087113464	6.90779557988637	8.95918320403373	7.61461160072449	7.16079799364611	7.71140456699746	6.26474956870686	8.20700910727129	10.9261662161314	9.68543945002912	10.2632929150142	7.34623783018775	7.59690556223527	8.31691606093893	7.92435628807304	9.52427441570502	5.72389427849151	7.05866701471338	10.0367401537756	8.75914283241324	11.1700728934061	8.598049538867	8.60957113167848	10.4666071808137	13.8804325770891	12.1085751446362	8.46098208148653	11.4024222961977	7.05408829205004	8.21114045116445	6.35386747111424	8.18626473609286	9.62921589990228	7.5453789327039	5.45300428640451	6.43742675699776	8.71080087268334	6.86807512086158	7.18594986890401	5.91587548839525	8.3347918939561	10.6070864488229	6.25360819191492	9.52726760319276	8.19672599879887	8.28202594621382	8.96770702212916	9.13297302539754	9.20943411189846	7.04328026067662	6.34570743617178	6.95330310687726	7.94507865925691	6.15909772723325	7.92771224562048	5.86791373779655	7.64068900778085	5.55338506799423	9.13913698496822	7.6122072242721	7.09489404996785	7.13657657589635	6.53435802502023	7.3793519433346	5.82277854228481	8.4385160598824	8.99766326808798	10.4930801770485	6.54799248490677	5.76310863411603	9.65871487360329	8.18173716955512	6.65379753817818	7.26079831852824	7.67170983174592	9.02811262247897	7.93899878662205	8.95574301830638	6.05725271421707	8.96393399342475	6.72347962482648	8.14545776121955	8.0218658006999	6.75005338887879	6.2575767197082	7.73841551562087	9.38393305086463	6.85007700731568	9.68168711318633	5.75679493850887	9.38595003075901	6.43532420580933	7.52039169762563	7.58760296384813	7.77313344943849	9.24212754432279	7.04766192229024	6.32696198449918	10.3939906500763	8.27876031924051	6.57144999755652	9.24546378337843	8.9945254504699	8.71829897748076	8.97475919767565	8.15277744914642	6.96709309000625	7.26382467632015	6.28287261426014	8.69922286344942	7.5243977925059	6.85693382811956	10.302767853235	12.4547655081558	12.2233199418981	6.93058721966816	6.33821910682387	11.3638740193838	10.5081263466911	6.98759390034195	9.73873324277701	7.28230928199812	7.4689528431458	9.56740484365046	6.74552239296844	6.03390910844448	7.96452073235149	11.0209150664885	8.05901104587972	6.92308622684097	9.18562036608843	9.6357602340276	8.03598225557172	9.65390461899945	9.25360803405868	13.0862814082844	8.71244182631482	6.45242807562066	5.7099589579217	7.73427595833663	7.27127349182649	8.90631053827898	10.8515065108445	6.80917175327242	7.99972004365042	8.34525855974607	7.5852358407887	7.64490197406694	7.39023647291003	8.93211380857491	5.8478354033466	7.36510372238962	7.29161195509683	9.03873950945268	7.81017900140702	6.13965558212674	6.50573642355048	7.53381993287833	7.34861154482131	8.4643782680691	6.60092954969553	6.2382920419866	6.43736884429985	6.81564084964732	7.04405856766841	5.89660105729402	7.72535626449587	5.88676894978853	9.61312843914777	11.6900881506302	12.0812584181024	10.2827064416204	8.2756930875076	7.92367846945221	10.5204586943355	11.3036439321531	8.45548453895034	7.08496523084744	6.7064354602638	7.94492169516287	5.46457586657451	6.54920746799944	7.97101551437364	11.3532312040399	6.45315034786555	9.46823682594985	5.97743588303617	9.51670617544101	8.15819962685186	9.428999308342	9.70376239201784	8.48906239111206	10.3076617164056	7.9787084244124	7.63629012804205	6.38445103798508	8.78428710176336	12.4498055391946	6.34231832145693	5.71710954141602	8.14421398508952	6.4981612365552	6.88074179529975	11.5578395373774	13.5073512252154	8.72535256254895	7.18334169980011	7.75789601391113	7.61325294436304	8.11440266911871	6.68467360738951	9.43670807678135	6.80235382005878	15.117983507874	8.10979685186508	9.54784573849609	8.97583831575865	8.56216523135919	9.4718942149581	7.07496419228172	7.50687654323654	15.0049622975225	14.3817466484555	14.7206306640462	14.6992686938437	9.4906262824769	8.31821290119072	6.59908067819919	10.7961836376077	12.1019801090235	8.61008325971705	7.10473827798608	7.63992735706028	10.0030343000182	7.89279478759866	7.80439403875053	7.72909180609163	7.38601557033569	10.4486752879393	8.64273759394097	8.3779867683862	12.617174297735	9.70556331155701	10.5595890391383	8.31538678932236	7.62880775141282	6.8246670020604	7.66737521972936	6.42192173830749	7.28329989727629	7.67704544174057	7.94897672356915	7.22444304843805	8.4382061096314	6.51091955787623	7.06064484179966	8.81030494701732	8.41184379411159	8.21648970182181	7.68305279862997	8.14884768280318	6.39972248127034	11.9505982354724	8.20457456071863	6.34598738063755	7.69183514062567	9.04299794913132	8.09410705425218	8.10979268458073	9.60241775607036	9.22569078069768	6.82425665225269	5.99990010034276	6.52983275988395	5.34498825022701	10.0715047154116	7.31434340160644	5.76112501290687	9.81156159406775	11.7170153717164	6.61927974120558	7.9172789781999	5.4670642822394	7.58232913018561	10.0862250858982	6.41573819573649	7.24366372112499	8.7896376043409	7.21684378135889	7.06252695341481	6.5780743871295	6.17294669515427	9.28500419005468	5.99610290010136	8.56117140623799	11.6503136285022	11.5563763227503	8.17546508089893	5.82876481995452	8.29198293622708	8.16120191441115	9.4220293451865	7.15177064444697	12.6370853340254	6.94174548771205	9.17707321155567	6.6561918323452	6.11466081725852	8.55771480713484	9.92812678658347	7.99413120656755	7.05435680857461	6.40108743247725	10.8489110819957	7.32299962929525	8.35633286306015	9.99499931637726	8.56642828387345	7.87244012132409	8.02352666866014	6.5251697739934	6.23579923208797	9.10960626323089	8.84820305975994	9.3187409531946	7.46746278410586	8.1762445157815	8.20958811119104	8.07292515772387	10.4414817755944	6.4712766949743	8.16963824181046	7.05372094979782	7.00344106993609	6.64425868784013	6.32549087453338	9.24515384022581	10.2747494200278	7.44597138112869	7.69400155091839	5.92550241954197	8.04955442092357	8.16977816364912	6.2532007777094	8.56868880785657	7.50231104010118	6.30959149819008	9.05028179465501	7.95671730163522	7.75244816238073	6.300270185469	8.80850569598931	6.75906866188355	6.37405748974823	6.75304482149526	6.51047567179057	7.13284602410245	5.81258491020477	7.77070325444255	7.00050599256442	7.13830505236708	9.75129859247138	8.77917768644456	7.9906195757229	9.35419889707969	8.99007464416137	8.53643552409834	10.3973903382347	5.31047946522144	7.26164327805483	8.36748036548672	6.16020815468069	7.45048017046761	7.5301588545283	7.22049636363792	7.9836697167054	7.85962161753384	7.33384229260566	7.94093394278763	11.6844399954989	7.54807067332723	8.77962411471255	7.69347109787947	8.37003864559922	10.3199805838101	10.2005324016448	6.3373492333061	10.3387355382287	6.28258517799317	7.86111270961858	6.39770021001957	9.41567463263312	5.90199867731632	10.6363457299237	12.1178881711704	11.5224854039158	8.38623062910546	10.3588496817203	6.31056731707075	7.30884469051595	12.8324481509762	11.250286265025	7.71629130866155	9.51296226333383	6.78712032304674	7.32791463726169	5.56786601179556	5.72637768159214	9.89478575255738	6.52035849445831	8.15892077809496	7.87409959583874	6.93166073260665	6.57372620565465	8.77970479240667	10.086479431252	9.43864535657316	8.95655517485594	6.13843574935451	7.13328068653907	9.04210988120968	7.0003261732212	8.95252513196698	10.0969717635143	5.55786823465468	6.88429318249178	6.7996469467346	9.58065622528585	7.43593834241854	6.19084593929859	9.57216008476825	7.32448709479484	7.15797625920429	9.02800765971597	6.1884288316335	7.3667228097006	9.10175398811201	6.3912861349613	6.3128633848514	10.399049841611	6.26709126301469	9.34899996651095	9.24044339485049	9.40166929436987	10.3400347713843	12.7267479651532	8.80235098143868	6.871193722821	9.16782077506327	5.97103629185311	8.68746965382532	12.7334291785557	7.92182920241089	9.40043549411907	7.66532721779134	8.33043038577981	12.1717214144693	8.53867972869136	8.09730779179918	6.85027656206223	7.67514518880112	7.73693121900254	8.05277219379618	6.15482615267021	7.34347749147346	7.38528586644087	7.80410150239214	6.82439073978008	7.65866558946699	8.50569259078751	7.59033422106951	12.2068629131203	6.60163856481185	6.37015614535579	8.49771200215031	7.28963702281018	7.430674026888	6.08464790867179	8.00041162143376	6.6190385059573	7.0016383393418	8.72279250260832	6.15949298020278	7.82852578940905	8.17243170930609	9.74411626580942	7.60479255283965	6.85165473154002	7.9123952002598	7.01037777197983	6.01204213909902	6.2575060025174	7.21448470993786	7.21450641300303	8.19554215656284	7.96155886536882	9.64840624522517	7.26351603266266	5.89539634641199	6.82015690964015	7.26143921237835	7.60502554122696	8.29396567422047	6.63948167306715	9.38975487457412	6.11409355350963	8.73640187663155	7.0319297764326	6.76882202082029	5.97276102371835	9.25975032502849	7.57282897323239	8.8024597916161	7.94796636546623	7.79240826091604	7.73862789538561	10.28138319193	6.90307292089197	9.88736606235447	10.5946393316347	8.82487414553062	8.88764882589156	9.15645482000012	12.7680589089457	8.1956528885598	7.67567904341848	6.57474196215374	11.5720738259797	8.70297025507721	6.70243959036845	6.84591199255016	6.36759380243386	8.32004539672826	7.36234289934304	6.96358137880667	10.2510556538493	7.98984268039758	8.5778559333825	8.51800279434054	5.84781981321667	9.25873663032409	7.53200486088565	10.6542088045421	6.79571076139975	7.49787625941495	6.47922729100195	7.47940231646383	9.20020124783347	8.62075697976178	9.54907408033707	6.84911476609643	8.53626312992869	7.36733089369122	7.80137001901027	8.53286250910503	7.44729515657323	7.61514366662716	11.3538550316873	9.8030036028574	7.06075866553988	10.0955366859757	5.77041420429897	10.9265578143407	8.17786890858048	7.75070246310195	6.77753856546276	12.1467925670517	7.40520451302425	6.90033481197683	11.1984340927305	10.5325890615708	12.4703385387614	9.51928531511634	10.6618278729415	5.69063333678826	8.45385574043952	9.90588190689397	7.89216303210398	8.09800624604717	9.55122661236771	8.62590760759459	7.37983446820027	7.71109365093339	7.41809644109094	8.48853685146488	8.86568672275255	7.24452636421916	8.69182737088767	7.15006796132817	6.39952940870069	6.23758129608881	8.40823408356969	5.88104559387533	6.09926183356881	6.27900250519188	6.40527207580079	9.02509741669985	9.1955629555898	8.47800179760129	8.34132976425856	7.36159272056248	7.40832650090498	10.7405006127645	8.37192258781562	7.2243753059009	6.6104260317697	7.16794035714001	6.60696517768013	8.08086361711013	6.87896086192452	7.20406215798296	6.57418850702438	6.32533096199531	8.84146205830752	7.35764365811878	9.75874116896793	7.99701800586825	8.27336661131427	8.7918943395912	10.3404144929978	9.51833182504646	6.4790956728388	6.37738070047547	6.90343645583073	7.93823676315519	8.66510769431113	8.24237385274402	10.607831701285	7.94803163136835	6.72995546708599	9.24178151642023	9.37907446980155	7.49787880693423	11.6165876162996	7.12166392346303	9.65198906720194	7.88677899310814	9.98432956866888	6.08854316717569	7.64198980794834	7.06425178847803	5.78621125112678	6.71044887412438	8.39592669737507	7.20485984880797	8.08111359520058	9.2416122747528	8.18159760984429	7.08945729510522	6.84270008728541	6.94145142388421	9.86783966069853	8.03397644047092	10.8849373092304	7.46343479057374	10.3128811735171	7.21958060893033	9.6208935847215	6.78530340593756	5.61427431354085	9.09466078294958	8.62944086174686	5.94439185720466	6.30479218033559	6.73650385475112	6.29331975495313	6.02107613921798	5.70875860549069	6.2634033270365	9.8241742355199	6.78718911649944	7.55707102495349	9.95295002508191	6.71686734046187	7.4000761072172	6.26534829349226	7.44751940495895	6.63446865547522	8.82779919298713	6.55803645302525	6.64322946251652	6.32214480962578	5.96625334541259	7.09320211168164	6.63296157925892	7.58792251532083	8.57941204713279	9.35431603767702	7.65366053802095	7.72721437884663	7.84673020642768	9.06294608136993	7.71951738944487	7.64429561350695	7.75683725488212	6.23631023205806	6.11678200804909	5.48314113240901	7.5206876198375	6.18524822283648	6.22790326685662	5.90694496676458	7.7281821724825	6.28340179669558	8.76924938909013	6.91855808536367	7.53079271299344	7.21690104504078	8.28082422579026	6.63054233064513	7.41763058693328	7.13603815041636	8.07015219353455	6.93173616920337	8.65181499885672	7.49295114576024	6.12875099387089	7.65268261246912	7.81164109604479	6.95965421722103	6.46999269068803	5.62222473389191	6.71439853596724	7.12242091198606	7.91623377713344	8.52456926093416	7.2011048269683	9.61032338347497	7.31696218863174	7.84610796756436	7.30895649658126	5.95131347748873	9.92528500602131	11.9996009917617	6.80392069965795	6.90174687711433	6.4248065113961	5.65071950477102	6.91376174486088	11.2915696181362	6.01594995604212	6.98676818211327	12.1758414634096	6.45577644297343	6.90174495163646	7.85412248263805	7.44748642944114	7.25081654645064	7.11931936834813	7.94012888061587	6.47642303490052	11.8461256177214	6.03814225540787	6.77149035719543	6.95354461156897	7.17350131165837	6.87129205387005	8.11238990109437	5.7821006883895	8.27541520810624	9.46976927913131	6.56682800848392	8.31554651038875	6.19566772603789	6.38781585958482	6.6190361636698	7.15737318717932	9.04218543628443	6.69227433026517	6.81776085235127	10.4261240325088	8.20240558858984	5.67455287972275	7.57187937999053	7.28817651136576	6.52358906754157	8.23351148596401	9.03525505352341	9.6353526788003	6.74969186030439	8.29251834582037	9.24160162517496	7.71750275491622	6.18911150786132	8.5710378177009	6.06247943155043	6.37245748031079	10.7706127867013	5.73607224995598	5.33289399182634	7.44405020940432	6.77114470098027	9.02954517390685	9.50346047102189	6.59529009277605	7.684434619555	7.15612754551504	6.10227129822928	6.55123499701023	7.72952905104661	5.57247575384434	7.72435064566019	6.45692167962696	7.50708286027016	9.82587872242408	8.9779434506808	8.17550489881062	7.35705394644743	7.7085851959476	6.95179743551283	8.1243643723584	7.01066704582386	8.36921377720402	6.95123565934926	8.72037364368118	6.69373852819832	7.76912517648919	7.21511086720063	7.95869178657294	7.17236369978444	8.11413761985888	9.46125704335749	9.75434799769411	11.2989683363032	8.32933561901207	6.74227231745294
[truncated: 3,068,583 more chars]
